# Supplementary material for: Identification of calnexin as a diacylglycerol acyltransferase-2 interacting protein
Source: PLoS One. 2019 Jan 7;14(1):e0210396. doi: 10.1371/journal.pone.0210396 (PMC6322727; doi:10.1371/journal.pone.0210396)
Supplement: S1 Table — (XLSX) [file pone.0210396.s001.xlsx]

## Sheet: Sheet1
Table S1. DGAT2/BioId Interactors
Uniprot ID	Entry name	Protein name	Gene names	Organism	Length (AA)	Subcellular location [CC]
P81605	DCD_HUMAN	Dermcidin (EC 3.4.-.-) (Preproteolysin) [Cleaved into: Survival-promoting peptide; DCD-1]	DCD AIDD DSEP	Homo sapiens (Human)	110	SUBCELLULAR LOCATION: Secreted.
P06746	DPOLB_HUMAN	DNA polymerase beta (EC 2.7.7.7) (EC 4.2.99.-)	POLB	Homo sapiens (Human)	335	SUBCELLULAR LOCATION: Nucleus. Cytoplasm. Note=Cytoplasmic in normal conditions. Translocates to the nucleus following DNA damage.
P54821	PRRX1_HUMAN	Paired mesoderm homeobox protein 1 (Homeobox protein PHOX1) (Paired-related homeobox protein 1) (PRX-1)	PRRX1 PMX1	Homo sapiens (Human)	245	SUBCELLULAR LOCATION: Nucleus.
Q15853	USF2_HUMAN	Upstream stimulatory factor 2 (Class B basic helix-loop-helix protein 12) (bHLHb12) (FOS-interacting protein) (FIP) (Major late transcription factor 2) (Upstream transcription factor 2)	USF2 BHLHB12	Homo sapiens (Human)	346	SUBCELLULAR LOCATION: Nucleus.
P47914	RL29_HUMAN	60S ribosomal protein L29 (Cell surface heparin-binding protein HIP) (Large ribosomal subunit protein eL29)	RPL29	Homo sapiens (Human)	159
Q7Z614	SNX20_HUMAN	Sorting nexin-20 (Selectin ligand-interactor cytoplasmic 1) (SLIC-1)	SNX20 SLIC1	Homo sapiens (Human)	316	SUBCELLULAR LOCATION: Early endosome membrane {ECO:0000269|PubMed:18196517}; Peripheral membrane protein {ECO:0000269|PubMed:18196517}; Cytoplasmic side {ECO:0000269|PubMed:18196517}. Cell membrane {ECO:0000269|PubMed:18196517}. Cytoplasm {ECO:0000269|PubMed:18196517}. Nucleus {ECO:0000269|PubMed:18196517}.
O75821	EIF3G_HUMAN	Eukaryotic translation initiation factor 3 subunit G (eIF3g) (Eukaryotic translation initiation factor 3 RNA-binding subunit) (eIF-3 RNA-binding subunit) (Eukaryotic translation initiation factor 3 subunit 4) (eIF-3-delta) (eIF3 p42) (eIF3 p44)	EIF3G EIF3S4	Homo sapiens (Human)	320	SUBCELLULAR LOCATION: Cytoplasm {ECO:0000255|HAMAP-Rule:MF_03006}. Nucleus {ECO:0000255|HAMAP-Rule:MF_03006, ECO:0000269|PubMed:17094969}. Cytoplasm, perinuclear region {ECO:0000255|HAMAP-Rule:MF_03006, ECO:0000269|PubMed:17094969}. Note=Colocalizes with AIFM1 in the nucleus and perinuclear region.
Q99442	SEC62_HUMAN	Translocation protein SEC62 (Translocation protein 1) (TP-1) (hTP-1)	SEC62 TLOC1	Homo sapiens (Human)	399	SUBCELLULAR LOCATION: Endoplasmic reticulum membrane {ECO:0000250}; Multi-pass membrane protein {ECO:0000250}.
Q96GA3	LTV1_HUMAN	Protein LTV1 homolog	LTV1 C6orf93	Homo sapiens (Human)	475
Q8NHY5	HUS1B_HUMAN	Checkpoint protein HUS1B (hHUS1B)	HUS1B	Homo sapiens (Human)	278
Q9NZC7	WWOX_HUMAN	WW domain-containing oxidoreductase (EC 1.1.1.-) (Fragile site FRA16D oxidoreductase) (Short chain dehydrogenase/reductase family 41C member 1)	WWOX FOR SDR41C1 WOX1	Homo sapiens (Human)	414	SUBCELLULAR LOCATION: Cytoplasm {ECO:0000269|PubMed:14695174, ECO:0000269|PubMed:15070730, ECO:0000269|PubMed:16219768, ECO:0000269|PubMed:19366691, ECO:0000269|PubMed:19465938}. Nucleus {ECO:0000269|PubMed:14695174, ECO:0000269|PubMed:15064722, ECO:0000269|PubMed:16219768, ECO:0000269|PubMed:19366691}. Mitochondrion {ECO:0000269|PubMed:14695174}. Golgi apparatus {ECO:0000305}. Note=Partially loc…
O95922	TTLL1_HUMAN	Probable tubulin polyglutamylase TTLL1 (EC 6.-.-.-) (Tubulin polyglutamylase complex subunit 3) (PGs3) (Tubulin--tyrosine ligase-like protein 1)	TTLL1 C22orf7	Homo sapiens (Human)	423	SUBCELLULAR LOCATION: Cytoplasm, cytoskeleton {ECO:0000305}.
O76014	KRT37_HUMAN	Keratin, type I cuticular Ha7 (Hair keratin, type I Ha7) (Keratin-37) (K37)	KRT37 HHA7 HKA7 KRTHA7	Homo sapiens (Human)	449
O94830	DDHD2_HUMAN	Phospholipase DDHD2 (EC 3.1.1.-) (DDHD domain-containing protein 2) (KIAA0725p) (SAM, WWE and DDHD domain-containing protein 1)	DDHD2 KIAA0725 SAMWD1	Homo sapiens (Human)	711	SUBCELLULAR LOCATION: Cytoplasm, cytosol. Endoplasmic reticulum-Golgi intermediate compartment. Golgi apparatus, cis-Golgi network. Note=Cycles between the Golgi apparatus and the cytosol. DDHD2 recruitment to the Golgi/endoplasmic reticulum-Golgi intermediate compartment (ERGIC) is regulated by the levels of phosphoinositides, including PI(4)P.
Q9Y2C4	EXOG_HUMAN	Nuclease EXOG, mitochondrial (EC 3.1.30.-) (Endonuclease G-like 1) (Endo G-like 1)	EXOG ENDOGL1 ENDOGL2 ENGL	Homo sapiens (Human)	368	SUBCELLULAR LOCATION: Mitochondrion inner membrane {ECO:0000269|PubMed:18187503}.
P06733	ENOA_HUMAN	Alpha-enolase (EC 4.2.1.11) (2-phospho-D-glycerate hydro-lyase) (C-myc promoter-binding protein) (Enolase 1) (MBP-1) (MPB-1) (Non-neural enolase) (NNE) (Phosphopyruvate hydratase) (Plasminogen-binding protein)	ENO1 ENO1L1 MBPB1 MPB1	Homo sapiens (Human)	434	SUBCELLULAR LOCATION: Cytoplasm {ECO:0000269|PubMed:10802057}. Cell membrane {ECO:0000269|PubMed:10802057}. Cytoplasm, myofibril, sarcomere, M line {ECO:0000269|PubMed:10802057}. Note=Can translocate to the plasma membrane in either the homodimeric (alpha/alpha) or heterodimeric (alpha/gamma) form. ENO1 is localized to the M line.; SUBCELLULAR LOCATION: Isoform MBP-1: Nucleus.
Q5T1V6	DDX59_HUMAN	Probable ATP-dependent RNA helicase DDX59 (EC 3.6.4.13) (DEAD box protein 59) (Zinc finger HIT domain-containing protein 5)	DDX59 ZNHIT5	Homo sapiens (Human)	619	SUBCELLULAR LOCATION: Cytoplasm {ECO:0000269|PubMed:23972372}. Nucleus {ECO:0000269|PubMed:23972372}. Note=Exhibits granular localization in the nucleus, as well as in the cytoplasm.
P15311	EZRI_HUMAN	Ezrin (Cytovillin) (Villin-2) (p81)	EZR VIL2	Homo sapiens (Human)	586	SUBCELLULAR LOCATION: Apical cell membrane {ECO:0000269|PubMed:18046454}; Peripheral membrane protein {ECO:0000269|PubMed:18046454}; Cytoplasmic side {ECO:0000269|PubMed:18046454}. Cell projection {ECO:0000269|PubMed:18046454}. Cell projection, microvillus membrane {ECO:0000269|PubMed:18046454}; Peripheral membrane protein {ECO:0000269|PubMed:18046454}; Cytoplasmic side {ECO:0000269|PubMed:180464…
Q9NPE2	NGRN_HUMAN	Neugrin (Mesenchymal stem cell protein DSC92) (Neurite outgrowth-associated protein) (Spinal cord-derived protein FI58G)	NGRN FI58G HT020	Homo sapiens (Human)	291	SUBCELLULAR LOCATION: Nucleus {ECO:0000269|PubMed:11118320}. Secreted {ECO:0000305}. Mitochondrion membrane {ECO:0000269|PubMed:27667664}.
Q9NXV6	CARF_HUMAN	CDKN2A-interacting protein (Collaborator of ARF)	CDKN2AIP CARF	Homo sapiens (Human)	580	SUBCELLULAR LOCATION: Nucleus, nucleoplasm {ECO:0000269|PubMed:12154087, ECO:0000269|PubMed:12581788}.
Q8TE04	PANK1_HUMAN	Pantothenate kinase 1 (hPanK) (hPanK1) (EC 2.7.1.33) (Pantothenic acid kinase 1)	PANK1 PANK	Homo sapiens (Human)	598	SUBCELLULAR LOCATION: Cytoplasm {ECO:0000269|PubMed:14523052}.
Q6NXE6	ARMC6_HUMAN	Armadillo repeat-containing protein 6	ARMC6	Homo sapiens (Human)	501
P09913	IFIT2_HUMAN	Interferon-induced protein with tetratricopeptide repeats 2 (IFIT-2) (ISG-54 K) (Interferon-induced 54 kDa protein) (IFI-54K) (P54)	IFIT2 CIG-42 G10P2 IFI54 ISG54	Homo sapiens (Human)	472	SUBCELLULAR LOCATION: Cytoplasm {ECO:0000269|PubMed:21190939}. Endoplasmic reticulum {ECO:0000269|PubMed:21190939}.
Q8TCG1	CIP2A_HUMAN	Protein CIP2A (Cancerous inhibitor of PP2A) (p90 autoantigen)	CIP2A KIAA1524	Homo sapiens (Human)	905	SUBCELLULAR LOCATION: Membrane {ECO:0000305}; Single-pass membrane protein {ECO:0000305}. Cytoplasm {ECO:0000269|PubMed:12118381}. Note=Slightly concentrates in the perinuclear region (PubMed:12118381). {ECO:0000269|PubMed:12118381}.
Q6UWF7	NXPE4_HUMAN	NXPE family member 4 (Protein FAM55D)	NXPE4 C11orf33 FAM55D UNQ3018/PRO9799	Homo sapiens (Human)	544	SUBCELLULAR LOCATION: Secreted {ECO:0000305}.
O75436	VP26A_HUMAN	Vacuolar protein sorting-associated protein 26A (Vesicle protein sorting 26A) (hVPS26)	VPS26A VPS26	Homo sapiens (Human)	327	SUBCELLULAR LOCATION: Cytoplasm {ECO:0000269|PubMed:15078903}. Endosome membrane {ECO:0000269|PubMed:22431521}; Peripheral membrane protein {ECO:0000250|UniProtKB:P40336}. Early endosome {ECO:0000269|PubMed:15078903, ECO:0000269|PubMed:16190980, ECO:0000269|PubMed:16732284, ECO:0000269|PubMed:20682791}. Note=Localizes to tubular profiles adjacent to endosomes (PubMed:15078903). Predominantly foun…
Q5TID7	CC181_HUMAN	Coiled-coil domain-containing protein 181	CCDC181 C1orf114	Homo sapiens (Human)	509	SUBCELLULAR LOCATION: Cytoplasm, cytoskeleton {ECO:0000250|UniProtKB:Q80ZU5}. Cell projection, cilium, flagellum {ECO:0000250|UniProtKB:Q80ZU5}. Note=Localizes to the microtubular manchette of elongating spermatids. Localizes to the sperm flagella and to the basal half of motile cilia. {ECO:0000250|UniProtKB:Q80ZU5}.
Q12912	LRMP_HUMAN	Lymphoid-restricted membrane protein (Protein Jaw1) [Cleaved into: Processed lymphoid-restricted membrane protein]	LRMP JAW1	Homo sapiens (Human)	555	SUBCELLULAR LOCATION: Processed lymphoid-restricted membrane protein: Cytoplasm {ECO:0000250}.; SUBCELLULAR LOCATION: Endoplasmic reticulum membrane; Single-pass type IV membrane protein. Membrane {ECO:0000305}; Single-pass type IV membrane protein {ECO:0000305}. Nucleus envelope {ECO:0000250}. Cytoplasm, cytoskeleton, microtubule organizing center, centrosome {ECO:0000250}. Cytoplasm, cytoskelet…
P25685	DNJB1_HUMAN	DnaJ homolog subfamily B member 1 (DnaJ protein homolog 1) (Heat shock 40 kDa protein 1) (HSP40) (Heat shock protein 40) (Human DnaJ protein 1) (hDj-1)	DNAJB1 DNAJ1 HDJ1 HSPF1	Homo sapiens (Human)	340	SUBCELLULAR LOCATION: Cytoplasm {ECO:0000269|PubMed:1586970}. Nucleus {ECO:0000269|PubMed:1586970}. Nucleus, nucleolus {ECO:0000269|PubMed:1586970}. Note=Translocates rapidly from the cytoplasm to the nucleus, and especially to the nucleoli, upon heat shock.
Q9Y5X3	SNX5_HUMAN	Sorting nexin-5	SNX5	Homo sapiens (Human)	404	SUBCELLULAR LOCATION: Endosome {ECO:0000269|PubMed:11485546}. Early endosome {ECO:0000269|PubMed:17148574, ECO:0000269|PubMed:24610942}. Early endosome membrane {ECO:0000269|PubMed:15561769}; Peripheral membrane protein; Cytoplasmic side. Cell membrane {ECO:0000269|PubMed:15561769}; Peripheral membrane protein; Cytoplasmic side {ECO:0000269|PubMed:18854019}. Cytoplasmic vesicle membrane; Peripher…
Q9BPX3	CND3_HUMAN	Condensin complex subunit 3 (Chromosome-associated protein G) (Condensin subunit CAP-G) (hCAP-G) (Melanoma antigen NY-MEL-3) (Non-SMC condensin I complex subunit G) (XCAP-G homolog)	NCAPG CAPG NYMEL3	Homo sapiens (Human)	1015	SUBCELLULAR LOCATION: Nucleus. Cytoplasm. Chromosome. Note=In interphase cells, the majority of the condensin complex is found in the cytoplasm, while a minority of the complex is associated with chromatin. A subpopulation of the complex however remains associated with chromosome foci in interphase cells. During mitosis, most of the condensin complex is associated with the chromatin. At the onset…
A5D8V7	CC151_HUMAN	Coiled-coil domain-containing protein 151	CCDC151	Homo sapiens (Human)	595	SUBCELLULAR LOCATION: Cell projection, cilium {ECO:0000250|UniProtKB:Q8BSN3}. Cytoplasm, cytoskeleton, cilium basal body {ECO:0000250|UniProtKB:Q8BSN3}. Cytoplasm, cytoskeleton, microtubule organizing center, centrosome, centriole {ECO:0000250|UniProtKB:Q8BSN3}. Cytoplasm, cytoskeleton, cilium axoneme {ECO:0000269|PubMed:25192045}.
Q8N323	NXPE1_HUMAN	NXPE family member 1 (Protein FAM55A)	NXPE1 FAM55A	Homo sapiens (Human)	547	SUBCELLULAR LOCATION: Secreted.
P29074	PTN4_HUMAN	Tyrosine-protein phosphatase non-receptor type 4 (EC 3.1.3.48) (Protein-tyrosine phosphatase MEG1) (MEG) (PTPase-MEG1)	PTPN4	Homo sapiens (Human)	926	SUBCELLULAR LOCATION: Cell membrane {ECO:0000250}; Peripheral membrane protein {ECO:0000250}; Cytoplasmic side {ECO:0000250}. Cytoplasm, cytoskeleton {ECO:0000250}.
P14373	TRI27_HUMAN	Zinc finger protein RFP (EC 2.3.2.27) (RING finger protein 76) (RING-type E3 ubiquitin transferase TRIM27) (Ret finger protein) (Tripartite motif-containing protein 27)	TRIM27 RFP RNF76	Homo sapiens (Human)	513	SUBCELLULAR LOCATION: Nucleus {ECO:0000269|PubMed:17156811}. Cytoplasm {ECO:0000269|PubMed:17156811}. Nucleus, PML body {ECO:0000250}. Early endosome {ECO:0000269|PubMed:1437549, ECO:0000269|PubMed:23452853, ECO:0000269|PubMed:9247190}. Note=Nuclear or cytoplasmic depending on the cell type (By similarity). Colocalized with PML and EIF3S6 in nuclear bodies. Recruited to retromer-containing endoso…
Q9BRK5	CAB45_HUMAN	45 kDa calcium-binding protein (Cab45) (Stromal cell-derived factor 4) (SDF-4)	SDF4 CAB45 PSEC0034	Homo sapiens (Human)	362	SUBCELLULAR LOCATION: Isoform 1: Golgi apparatus lumen {ECO:0000250|UniProtKB:Q61112}.; SUBCELLULAR LOCATION: Isoform 5: Cytoplasm {ECO:0000269|PubMed:17442889}. Cell membrane {ECO:0000269|PubMed:17442889}. Cell projection, bleb. Note=Isoform 5 colocalizes with STX3 and STXBP1 isoform 2 at the plasma membrane and cell surface blebs. {ECO:0000269|PubMed:17442889}.
Q70CQ4	UBP31_HUMAN	Ubiquitin carboxyl-terminal hydrolase 31 (EC 3.4.19.12) (Deubiquitinating enzyme 31) (Ubiquitin thioesterase 31) (Ubiquitin-specific-processing protease 31)	USP31 KIAA1203	Homo sapiens (Human)	1352
O43795	MYO1B_HUMAN	Unconventional myosin-Ib (MYH-1c) (Myosin I alpha) (MMI-alpha) (MMIa)	MYO1B	Homo sapiens (Human)	1136
P10244	MYBB_HUMAN	Myb-related protein B (B-Myb) (Myb-like protein 2)	MYBL2 BMYB	Homo sapiens (Human)	700	SUBCELLULAR LOCATION: Nucleus.
Q3SY00	T10IP_HUMAN	Testis-specific protein 10-interacting protein (Tsga10-interacting protein)	TSGA10IP	Homo sapiens (Human)	556
Q02878	RL6_HUMAN	60S ribosomal protein L6 (Large ribosomal subunit protein eL6) (Neoplasm-related protein C140) (Tax-responsive enhancer element-binding protein 107) (TaxREB107)	RPL6 TXREB1	Homo sapiens (Human)	288	SUBCELLULAR LOCATION: Cytoplasm, cytosol {ECO:0000269|PubMed:25957688}. Cytoplasm {ECO:0000305|PubMed:23636399, ECO:0000305|PubMed:25901680}. Rough endoplasmic reticulum {ECO:0000250|UniProtKB:Q2YGT9}. Note=Detected on cytosolic polysomes (PubMed:25957688). Detected in ribosomes that are associated with the rough endoplasmic reticulum (By similarity). {ECO:0000250|UniProtKB:Q2YGT9, ECO:0000269|Pu…
Q96MS0	ROBO3_HUMAN	Roundabout homolog 3 (Roundabout-like protein 3)	ROBO3	Homo sapiens (Human)	1386	SUBCELLULAR LOCATION: Membrane {ECO:0000305}; Single-pass type I membrane protein {ECO:0000305}.
O43592	XPOT_HUMAN	Exportin-T (Exportin(tRNA)) (tRNA exportin)	XPOT	Homo sapiens (Human)	962	SUBCELLULAR LOCATION: Nucleus. Cytoplasm. Note=Nuclear, once bound to tRNA and Ran the complex translocates to the cytoplasm. Shuttles between the nucleus and the cytoplasm.
P45974	UBP5_HUMAN	Ubiquitin carboxyl-terminal hydrolase 5 (EC 3.4.19.12) (Deubiquitinating enzyme 5) (Isopeptidase T) (Ubiquitin thioesterase 5) (Ubiquitin-specific-processing protease 5)	USP5 ISOT	Homo sapiens (Human)	858
Q9BYT3	STK33_HUMAN	Serine/threonine-protein kinase 33 (EC 2.7.11.1)	STK33	Homo sapiens (Human)	514	SUBCELLULAR LOCATION: Cytoplasm, perinuclear region {ECO:0000250}.
Q3MIS6	ZN528_HUMAN	Zinc finger protein 528	ZNF528 KIAA1827	Homo sapiens (Human)	628	SUBCELLULAR LOCATION: Nucleus {ECO:0000305}.
Q9BVP2	GNL3_HUMAN	Guanine nucleotide-binding protein-like 3 (E2-induced gene 3 protein) (Novel nucleolar protein 47) (NNP47) (Nucleolar GTP-binding protein 3) (Nucleostemin)	GNL3 E2IG3 NS	Homo sapiens (Human)	549	SUBCELLULAR LOCATION: Nucleus {ECO:0000250|UniProtKB:Q811S9}. Nucleus, nucleolus {ECO:0000269|PubMed:11790298, ECO:0000269|PubMed:12429849, ECO:0000269|PubMed:12464630}. Note=Shuttles between the nucleus and nucleolus. {ECO:0000250|UniProtKB:Q811S9}.
Q08378	GOGA3_HUMAN	Golgin subfamily A member 3 (Golgi complex-associated protein of 170 kDa) (GCP170) (Golgin-160)	GOLGA3	Homo sapiens (Human)	1498	SUBCELLULAR LOCATION: Cytoplasm. Golgi apparatus, Golgi stack membrane; Peripheral membrane protein.
Q5TCS8	KAD9_HUMAN	Adenylate kinase 9 (AK 9) (EC 2.7.4.4) (EC 2.7.4.6) (Adenylate kinase domain-containing protein 1) (Adenylate kinase domain-containing protein 2)	AK9 AKD1 AKD2 C6orf199 C6orf224	Homo sapiens (Human)	1911	SUBCELLULAR LOCATION: Cytoplasm {ECO:0000269|PubMed:23416111}. Nucleus {ECO:0000269|PubMed:23416111}.
Q9H7B4	SMYD3_HUMAN	Histone-lysine N-methyltransferase SMYD3 (EC 2.1.1.43) (SET and MYND domain-containing protein 3) (Zinc finger MYND domain-containing protein 1)	SMYD3 ZMYND1 ZNFN3A1	Homo sapiens (Human)	428	SUBCELLULAR LOCATION: Cytoplasm {ECO:0000269|PubMed:15235609}. Nucleus {ECO:0000269|PubMed:15235609, ECO:0000269|PubMed:25738358}. Note=Mainly cytoplasmic when cells are arrested at G0/G1. Accumulates in the nucleus at S phase and G2/M. {ECO:0000269|PubMed:15235609}.
Q8WWL2	SPIR2_HUMAN	Protein spire homolog 2 (Spir-2)	SPIRE2 KIAA1832 SPIR2	Homo sapiens (Human)	714	SUBCELLULAR LOCATION: Cytoplasm, cytoskeleton {ECO:0000250|UniProtKB:Q8K1S6}. Cytoplasm, cytosol {ECO:0000250|UniProtKB:Q8K1S6}. Cell membrane {ECO:0000250|UniProtKB:Q8K1S6}; Peripheral membrane protein {ECO:0000250|UniProtKB:Q8K1S6}; Cytoplasmic side {ECO:0000250|UniProtKB:Q8K1S6}. Cytoplasmic vesicle membrane {ECO:0000250|UniProtKB:Q8K1S6}; Peripheral membrane protein {ECO:0000250|UniProtKB:Q8K…
Q86WZ6	ZN227_HUMAN	Zinc finger protein 227	ZNF227	Homo sapiens (Human)	799	SUBCELLULAR LOCATION: Nucleus {ECO:0000305}.
P07477	TRY1_HUMAN	Trypsin-1 (EC 3.4.21.4) (Beta-trypsin) (Cationic trypsinogen) (Serine protease 1) (Trypsin I) [Cleaved into: Alpha-trypsin chain 1; Alpha-trypsin chain 2]	PRSS1 TRP1 TRY1 TRYP1	Homo sapiens (Human)	247	SUBCELLULAR LOCATION: Secreted, extracellular space.
Q15545	TAF7_HUMAN	Transcription initiation factor TFIID subunit 7 (RNA polymerase II TBP-associated factor subunit F) (Transcription initiation factor TFIID 55 kDa subunit) (TAF(II)55) (TAFII-55) (TAFII55)	TAF7 TAF2F TAFII55	Homo sapiens (Human)	349	SUBCELLULAR LOCATION: Nucleus {ECO:0000250|UniProtKB:Q9R1C0}.
Q8WXX0	DYH7_HUMAN	Dynein heavy chain 7, axonemal (Axonemal beta dynein heavy chain 7) (Ciliary dynein heavy chain 7) (Dynein heavy chain-like protein 2) (hDHC2)	DNAH7 KIAA0944	Homo sapiens (Human)	4024	SUBCELLULAR LOCATION: Cytoplasm, cytoskeleton, cilium axoneme {ECO:0000269|PubMed:11877439}.
P22102	PUR2_HUMAN	Trifunctional purine biosynthetic protein adenosine-3 [Includes: Phosphoribosylamine--glycine ligase (EC 6.3.4.13) (Glycinamide ribonucleotide synthetase) (GARS) (Phosphoribosylglycinamide synthetase); Phosphoribosylformylglycinamidine cyclo-ligase (EC 6.3.3.1) (AIR synthase) (AIRS) (Phosphoribosyl-aminoimidazole synthetase); Phosphoribosylglycinamide formyltransferase (EC 2.1.2.2) (5'-phosphorib…	GART PGFT PRGS	Homo sapiens (Human)	1010
Q8N568	DCLK2_HUMAN	Serine/threonine-protein kinase DCLK2 (EC 2.7.11.1) (CaMK-like CREB regulatory kinase 2) (CL2) (CLICK-II) (CLICK2) (Doublecortin domain-containing protein 3B) (Doublecortin-like and CAM kinase-like 2) (Doublecortin-like kinase 2)	DCLK2 DCAMKL2 DCDC3B DCK2	Homo sapiens (Human)	766	SUBCELLULAR LOCATION: Cytoplasm, cytoskeleton. Note=Colocalizes with microtubules. {ECO:0000250}.
Q76NI1	KNDC1_HUMAN	Kinase non-catalytic C-lobe domain-containing protein 1 (KIND domain-containing protein 1) (Cerebral protein 9) (Protein very KIND) (v-KIND) (Ras-GEF domain-containing family member 2)	KNDC1 C10orf23 KIAA1768 RASGEF2 VKIND hucep-9	Homo sapiens (Human)	1749	SUBCELLULAR LOCATION: Cell projection, dendrite {ECO:0000250|UniProtKB:Q0KK55}. Perikaryon {ECO:0000250|UniProtKB:Q0KK55}.
Q16206	ENOX2_HUMAN	Ecto-NOX disulfide-thiol exchanger 2 (APK1 antigen) (Cytosolic ovarian carcinoma antigen 1) (Tumor-associated hydroquinone oxidase) (tNOX) [Includes: Hydroquinone [NADH] oxidase (EC 1.-.-.-); Protein disulfide-thiol oxidoreductase (EC 1.-.-.-)]	ENOX2 COVA1	Homo sapiens (Human)	610	SUBCELLULAR LOCATION: Cell membrane. Secreted, extracellular space. Note=Extracellular and plasma membrane-associated.
Q99832	TCPH_HUMAN	T-complex protein 1 subunit eta (TCP-1-eta) (CCT-eta) (HIV-1 Nef-interacting protein) [Cleaved into: T-complex protein 1 subunit eta, N-terminally processed]	CCT7 CCTH NIP7-1	Homo sapiens (Human)	543	SUBCELLULAR LOCATION: Cytoplasm {ECO:0000250|UniProtKB:P80313}.
Q13283	G3BP1_HUMAN	Ras GTPase-activating protein-binding protein 1 (G3BP-1) (EC 3.6.4.12) (EC 3.6.4.13) (ATP-dependent DNA helicase VIII) (hDH VIII) (GAP SH3 domain-binding protein 1)	G3BP1 G3BP	Homo sapiens (Human)	466	SUBCELLULAR LOCATION: Cytoplasm, cytosol {ECO:0000269|PubMed:20180778}. Perikaryon {ECO:0000250|UniProtKB:P97855}. Cytoplasm, Stress granule {ECO:0000269|PubMed:12642610, ECO:0000269|PubMed:20180778, ECO:0000269|PubMed:23953116}. Nucleus {ECO:0000269|PubMed:11604510}. Note=Cytoplasmic in proliferating cells (PubMed:11604510). Cytosolic and partially nuclear in resting cells (PubMed:11604510). Rec…
P51826	AFF3_HUMAN	AF4/FMR2 family member 3 (Lymphoid nuclear protein related to AF4) (Protein LAF-4)	AFF3 LAF4	Homo sapiens (Human)	1226	SUBCELLULAR LOCATION: Nucleus.
Q8IYJ3	SYTL1_HUMAN	Synaptotagmin-like protein 1 (Exophilin-7) (Protein JFC1)	SYTL1 SLP1 SB146	Homo sapiens (Human)	562	SUBCELLULAR LOCATION: Cell membrane {ECO:0000269|PubMed:11278853, ECO:0000269|PubMed:18266782}; Peripheral membrane protein {ECO:0000269|PubMed:11278853, ECO:0000269|PubMed:18266782}; Cytoplasmic side {ECO:0000269|PubMed:11278853, ECO:0000269|PubMed:18266782}. Note=Peripheral membrane protein tightly bound to the cytoplasmic side of cellular membranes.
Q9UPQ9	TNR6B_HUMAN	Trinucleotide repeat-containing gene 6B protein	TNRC6B KIAA1093	Homo sapiens (Human)	1833	SUBCELLULAR LOCATION: Cytoplasm, P-body {ECO:0000269|PubMed:16289642, ECO:0000269|PubMed:19167051}. Note=Mammalian P-bodies are also known as GW bodies (GWBs).
Q9H0D6	XRN2_HUMAN	5'-3' exoribonuclease 2 (EC 3.1.13.-) (DHM1-like protein) (DHP protein)	XRN2	Homo sapiens (Human)	950	SUBCELLULAR LOCATION: Nucleus, nucleolus {ECO:0000269|PubMed:12429849}.
Q8TF72	SHRM3_HUMAN	Protein Shroom3 (Shroom-related protein) (hShrmL)	SHROOM3 KIAA1481 SHRML MSTP013	Homo sapiens (Human)	1996	SUBCELLULAR LOCATION: Cell junction, adherens junction {ECO:0000250}. Cytoplasm, cytoskeleton {ECO:0000250}. Note=Colocalizes with F-actin in stress fibers and adherens junctions. {ECO:0000250}.
Q13492	PICAL_HUMAN	Phosphatidylinositol-binding clathrin assembly protein (Clathrin assembly lymphoid myeloid leukemia protein)	PICALM CALM	Homo sapiens (Human)	652	SUBCELLULAR LOCATION: Membrane, clathrin-coated pit {ECO:0000269|PubMed:10436022}. Golgi apparatus {ECO:0000269|PubMed:10436022}. Cytoplasmic vesicle, clathrin-coated vesicle {ECO:0000269|PubMed:10436022}. Nucleus {ECO:0000269|PubMed:16491119}. Note=Colocalized with clathrin in the Golgi area (PubMed:10436022). Interaction with PIMREG may target PICALM to the nucleus in some cells (PubMed:1649111…
A5PLK6	RGSL_HUMAN	Regulator of G-protein signaling protein-like	RGSL1 RGSL RGSL2	Homo sapiens (Human)	1076	SUBCELLULAR LOCATION: Membrane {ECO:0000305}; Single-pass membrane protein {ECO:0000305}.
Q659C4	LAR1B_HUMAN	La-related protein 1B (La ribonucleoprotein domain family member 1B) (La ribonucleoprotein domain family member 2) (La-related protein 2)	LARP1B LARP2	Homo sapiens (Human)	914
Q9Y2K3	MYH15_HUMAN	Myosin-15 (Myosin heavy chain 15)	MYH15 KIAA1000	Homo sapiens (Human)	1946	SUBCELLULAR LOCATION: Cytoplasm, myofibril. Note=Thick filaments of the myofibrils.
Q6P5Z2	PKN3_HUMAN	Serine/threonine-protein kinase N3 (EC 2.7.11.13) (Protein kinase PKN-beta) (Protein-kinase C-related kinase 3)	PKN3 PKNBETA	Homo sapiens (Human)	889	SUBCELLULAR LOCATION: Nucleus {ECO:0000269|PubMed:10441506}. Cytoplasm, perinuclear region {ECO:0000269|PubMed:10441506}. Note=Nuclear and perinuclear Golgi region.
P78371	TCPB_HUMAN	T-complex protein 1 subunit beta (TCP-1-beta) (CCT-beta)	CCT2 99D8.1 CCTB	Homo sapiens (Human)	535	SUBCELLULAR LOCATION: Cytoplasm {ECO:0000269|PubMed:20080638}.
Q92609	TBCD5_HUMAN	TBC1 domain family member 5	TBC1D5 KIAA0210	Homo sapiens (Human)	795	SUBCELLULAR LOCATION: Endosome membrane {ECO:0000269|PubMed:20923837}. Cytoplasmic vesicle, autophagosome {ECO:0000269|PubMed:22354992}. Note=During starvation induced autophagy is relocalized from endosomal localization to LC3-positive autophagosomes. {ECO:0000269|PubMed:22354992}.
Q9NQC3	RTN4_HUMAN	Reticulon-4 (Foocen) (Neurite outgrowth inhibitor) (Nogo protein) (Neuroendocrine-specific protein) (NSP) (Neuroendocrine-specific protein C homolog) (RTN-x) (Reticulon-5)	RTN4 KIAA0886 NOGO My043 SP1507	Homo sapiens (Human)	1192	SUBCELLULAR LOCATION: Endoplasmic reticulum membrane {ECO:0000269|PubMed:25612671, ECO:0000269|PubMed:26906412, ECO:0000269|PubMed:27619977}; Multi-pass membrane protein {ECO:0000255}. Note=Anchored to the membrane of the endoplasmic reticulum (ER) through 2 putative transmembrane domains. Localizes throughout the ER tubular network (PubMed:27619977). Co-localizes with TMEM33 at the ER sheets. {E…
Q9NZI8	IF2B1_HUMAN	Insulin-like growth factor 2 mRNA-binding protein 1 (IGF2 mRNA-binding protein 1) (IMP-1) (IMP1) (Coding region determinant-binding protein) (CRD-BP) (IGF-II mRNA-binding protein 1) (VICKZ family member 1) (Zipcode-binding protein 1) (ZBP-1)	IGF2BP1 CRDBP VICKZ1 ZBP1	Homo sapiens (Human)	577	SUBCELLULAR LOCATION: Nucleus. Cytoplasm. Cytoplasm, perinuclear region. Cell projection, lamellipodium. Cell projection, dendrite {ECO:0000250}. Cell projection, dendritic spine {ECO:0000250}. Cell projection, growth cone. Cell projection, filopodium {ECO:0000250}. Cell projection, axon {ECO:0000250}. Note=In the nucleus, located in discrete foci, coinciding with the sites of ACTB transcription …
Q7Z7L1	SLN11_HUMAN	Schlafen family member 11 (EC 3.6.-.-)	SLFN11	Homo sapiens (Human)	901	SUBCELLULAR LOCATION: Nucleus {ECO:0000269|PubMed:22927417, ECO:0000269|PubMed:26658330, ECO:0000269|PubMed:29395061}. Chromosome {ECO:0000269|PubMed:26658330, ECO:0000269|PubMed:29395061}. Note=Recruited to stressed replication forks carrying extended RPA filaments (PubMed:29395061). Recruited to DNA damage sites via interaction with RPA1 (PubMed:26658330, PubMed:29395061). {ECO:0000269|PubMed:2…
Q9UKE5	TNIK_HUMAN	TRAF2 and NCK-interacting protein kinase (EC 2.7.11.1)	TNIK KIAA0551	Homo sapiens (Human)	1360	SUBCELLULAR LOCATION: Nucleus. Cytoplasm. Recycling endosome. Cytoplasm, cytoskeleton. Note=Associated with recycling endosomes and the cytoskeletal fraction upon RAP2A overexpression.
Q8ND23	CARL3_HUMAN	Capping protein, Arp2/3 and myosin-I linker protein 3 (Capping protein regulator and myosin 1 linker protein 3) (Leucine-rich repeat-containing protein 16B)	CARMIL3 C14orf121 LRRC16B	Homo sapiens (Human)	1372	SUBCELLULAR LOCATION: Cytoplasm {ECO:0000269|PubMed:21102520}. Cell membrane {ECO:0000269|PubMed:26578515}.
O75185	AT2C2_HUMAN	Calcium-transporting ATPase type 2C member 2 (ATPase 2C2) (EC 3.6.3.8) (Secretory pathway Ca(2+)-ATPase 2)	ATP2C2 KIAA0703 SPCA2	Homo sapiens (Human)	946	SUBCELLULAR LOCATION: Membrane {ECO:0000305}; Multi-pass membrane protein {ECO:0000305}.
Q99558	M3K14_HUMAN	Mitogen-activated protein kinase kinase kinase 14 (EC 2.7.11.25) (NF-kappa-beta-inducing kinase) (HsNIK) (Serine/threonine-protein kinase NIK)	MAP3K14 NIK	Homo sapiens (Human)	947	SUBCELLULAR LOCATION: Cytoplasm.
Q86YZ3	HORN_HUMAN	Hornerin	HRNR S100A18	Homo sapiens (Human)	2850	SUBCELLULAR LOCATION: Cytoplasmic granule {ECO:0000269|PubMed:21282207}. Note=Found in keratohyalin granules in the granular cells of the epidermis.
Q02880	TOP2B_HUMAN	DNA topoisomerase 2-beta (EC 5.99.1.3) (DNA topoisomerase II, beta isozyme)	TOP2B	Homo sapiens (Human)	1626	SUBCELLULAR LOCATION: Cytoplasm. Nucleus, nucleolus.
Q96Q89	KI20B_HUMAN	Kinesin-like protein KIF20B (Cancer/testis antigen 90) (CT90) (Kinesin family member 20B) (Kinesin-related motor interacting with PIN1) (M-phase phosphoprotein 1) (MPP1)	KIF20B KRMP1 MPHOSPH1	Homo sapiens (Human)	1820	SUBCELLULAR LOCATION: Nucleus {ECO:0000269|PubMed:12740395, ECO:0000269|PubMed:17409436}. Cytoplasm, cytoskeleton, microtubule organizing center, centrosome {ECO:0000269|PubMed:11470801}. Nucleus, nucleolus {ECO:0000269|PubMed:11470801}. Nucleus, nucleoplasm {ECO:0000269|PubMed:11470801}. Cytoplasm, cytoskeleton, spindle {ECO:0000269|PubMed:11470801, ECO:0000269|PubMed:12740395}. Cytoplasm, cytos…
P04114	APOB_HUMAN	Apolipoprotein B-100 (Apo B-100) [Cleaved into: Apolipoprotein B-48 (Apo B-48)]	APOB	Homo sapiens (Human)	4563	SUBCELLULAR LOCATION: Cytoplasm {ECO:0000269|PubMed:22580899}. Secreted {ECO:0000269|PubMed:22580899, ECO:0000269|PubMed:26224785}.
O95197	RTN3_HUMAN	Reticulon-3 (Homolog of ASY protein) (HAP) (Neuroendocrine-specific protein-like 2) (NSP-like protein 2) (Neuroendocrine-specific protein-like II) (NSP-like protein II) (NSPLII)	RTN3 ASYIP NSPL2	Homo sapiens (Human)	1032	SUBCELLULAR LOCATION: Endoplasmic reticulum membrane {ECO:0000269|PubMed:12811824, ECO:0000269|PubMed:15286784, ECO:0000269|PubMed:16054885, ECO:0000269|PubMed:16979658, ECO:0000269|PubMed:17031492, ECO:0000269|PubMed:17182608, ECO:0000269|PubMed:17191123, ECO:0000269|PubMed:24262037, ECO:0000269|PubMed:29117567}; Multi-pass membrane protein {ECO:0000255}. Golgi apparatus membrane {ECO:0000269|Pu…
Q03001	DYST_HUMAN	Dystonin (230 kDa bullous pemphigoid antigen) (230/240 kDa bullous pemphigoid antigen) (Bullous pemphigoid antigen 1) (BPA) (Bullous pemphigoid antigen) (Dystonia musculorum protein) (Hemidesmosomal plaque protein)	DST BP230 BP240 BPAG1 DMH DT KIAA0728	Homo sapiens (Human)	7570	SUBCELLULAR LOCATION: Cytoplasm, cytoskeleton {ECO:0000269|PubMed:11751855, ECO:0000269|PubMed:19932097}. Cytoplasm, cytoskeleton, stress fiber {ECO:0000250|UniProtKB:Q91ZU6}. Cell projection, axon {ECO:0000250|UniProtKB:Q91ZU6}. Note=Associates with intermediate filaments, actin and microtubule cytoskeletons. Localizes to actin stress fibers and to actin-rich ruffling at the cortex of cells (By …
Q8N1G2	CMTR1_HUMAN	Cap-specific mRNA (nucleoside-2'-O-)-methyltransferase 1 (EC 2.1.1.57) (Cap methyltransferase 1) (Cap1 2'O-ribose methyltransferase 1) (MTr1) (hMTr1) (FtsJ methyltransferase domain-containing protein 2) (Interferon-stimulated gene 95 kDa protein) (ISG95)	CMTR1 FTSJD2 KIAA0082 MTR1	Homo sapiens (Human)	835	SUBCELLULAR LOCATION: Nucleus {ECO:0000269|PubMed:18533109, ECO:0000269|PubMed:21310715}.
O75683	SURF6_HUMAN	Surfeit locus protein 6	SURF6 SURF-6	Homo sapiens (Human)	361	SUBCELLULAR LOCATION: Nucleus, nucleoplasm {ECO:0000250}. Nucleus, nucleolus {ECO:0000250}. Note=Granular component of the nucleolus. {ECO:0000250}.
P33240	CSTF2_HUMAN	Cleavage stimulation factor subunit 2 (CF-1 64 kDa subunit) (Cleavage stimulation factor 64 kDa subunit) (CSTF 64 kDa subunit) (CstF-64)	CSTF2	Homo sapiens (Human)	577	SUBCELLULAR LOCATION: Nucleus {ECO:0000269|PubMed:11598190}. Note=Localized with DDX1 in cleavage bodies.
O00566	MPP10_HUMAN	U3 small nucleolar ribonucleoprotein protein MPP10 (M phase phosphoprotein 10)	MPHOSPH10 MPP10	Homo sapiens (Human)	681	SUBCELLULAR LOCATION: Nucleus, nucleolus {ECO:0000269|PubMed:12429849, ECO:0000269|PubMed:12655004, ECO:0000269|PubMed:9450966}. Chromosome {ECO:0000269|PubMed:9450966}. Note=Fibrillar region of the nucleolus (PubMed:9450966). After dissolution of the nucleolus in early M phase becomes associated with chromosomes through metaphase and anaphase (PubMed:9450966). In telophase localized to small cel…
P29144	TPP2_HUMAN	Tripeptidyl-peptidase 2 (TPP-2) (EC 3.4.14.10) (Tripeptidyl aminopeptidase) (Tripeptidyl-peptidase II) (TPP-II)	TPP2	Homo sapiens (Human)	1249	SUBCELLULAR LOCATION: Cytoplasm {ECO:0000269|PubMed:19747897}. Nucleus {ECO:0000269|PubMed:19747897}. Note=Translocates to the nucleus in responce to gamma-irradiation.
O75147	OBSL1_HUMAN	Obscurin-like protein 1	OBSL1 KIAA0657	Homo sapiens (Human)	1896	SUBCELLULAR LOCATION: Cytoplasm {ECO:0000269|PubMed:24793695}. Cytoplasm, cytoskeleton, microtubule organizing center, centrosome {ECO:0000269|PubMed:24793695}. Cytoplasm, perinuclear region {ECO:0000269|PubMed:24793695}. Golgi apparatus {ECO:0000269|PubMed:21572988}. Note=Colocalizes with CUL7 at the Golgi apparatus in neurons (PubMed:21572988).
Q8NBS3	S4A11_HUMAN	Sodium bicarbonate transporter-like protein 11 (Bicarbonate transporter-related protein 1) (Sodium borate cotransporter 1) (NaBC1) (Solute carrier family 4 member 11)	SLC4A11 BTR1	Homo sapiens (Human)	891	SUBCELLULAR LOCATION: Cell membrane {ECO:0000269|PubMed:18024964, ECO:0000269|PubMed:25007886}. Membrane {ECO:0000269|PubMed:18024964}; Multi-pass membrane protein {ECO:0000269|PubMed:18024964}.
Q9NTG1	PKDRE_HUMAN	Polycystic kidney disease and receptor for egg jelly-related protein (PKD and REJ homolog)	PKDREJ	Homo sapiens (Human)	2253	SUBCELLULAR LOCATION: Membrane {ECO:0000305}; Multi-pass membrane protein {ECO:0000305}.
Q99733	NP1L4_HUMAN	Nucleosome assembly protein 1-like 4 (Nucleosome assembly protein 2) (NAP-2)	NAP1L4 NAP2	Homo sapiens (Human)	375	SUBCELLULAR LOCATION: Nucleus {ECO:0000269|PubMed:10764593, ECO:0000269|PubMed:9325046}. Cytoplasm {ECO:0000269|PubMed:10764593, ECO:0000269|PubMed:9325046}. Note=Present in the cytoplasm and excluded from the nucleus during G0/G1 phase, then relocates to the nucleus by the time cells are in S phase (PubMed:9325046). Phosphorylated form localizes in the cytoplasm during the G0/G1 transition, wher…
Q9UG63	ABCF2_HUMAN	ATP-binding cassette sub-family F member 2 (Iron-inhibited ABC transporter 2)	ABCF2 HUSSY-18	Homo sapiens (Human)	623
Q9H4A3	WNK1_HUMAN	Serine/threonine-protein kinase WNK1 (EC 2.7.11.1) (Erythrocyte 65 kDa protein) (p65) (Kinase deficient protein) (Protein kinase lysine-deficient 1) (Protein kinase with no lysine 1) (hWNK1)	WNK1 HSN2 KDP KIAA0344 PRKWNK1	Homo sapiens (Human)	2382	SUBCELLULAR LOCATION: Cytoplasm {ECO:0000269|PubMed:10660600}.
Q9HAZ2	PRD16_HUMAN	PR domain zinc finger protein 16 (PR domain-containing protein 16) (Transcription factor MEL1) (MDS1/EVI1-like gene 1)	PRDM16 KIAA1675 MEL1 PFM13	Homo sapiens (Human)	1276	SUBCELLULAR LOCATION: Nucleus {ECO:0000269|PubMed:19049980}.
P02794	FRIH_HUMAN	Ferritin heavy chain (Ferritin H subunit) (EC 1.16.3.1) (Cell proliferation-inducing gene 15 protein) [Cleaved into: Ferritin heavy chain, N-terminally processed]	FTH1 FTH FTHL6 OK/SW-cl.84 PIG15	Homo sapiens (Human)	183
Q5TZA2	CROCC_HUMAN	Rootletin (Ciliary rootlet coiled-coil protein)	CROCC KIAA0445	Homo sapiens (Human)	2017	SUBCELLULAR LOCATION: Cytoplasm, cytoskeleton, microtubule organizing center, centrosome, centriole {ECO:0000269|PubMed:14654843}. Cytoplasm, cytoskeleton, cilium basal body {ECO:0000269|PubMed:27623382}. Cytoplasm, cytoskeleton, microtubule organizing center, centrosome {ECO:0000269|PubMed:27623382}. Note=In ciliated cells, associated with ciliary rootlets. In non-ciliated cells, localized betwe…
P48552	NRIP1_HUMAN	Nuclear receptor-interacting protein 1 (Nuclear factor RIP140) (Receptor-interacting protein 140)	NRIP1	Homo sapiens (Human)	1158	SUBCELLULAR LOCATION: Nucleus {ECO:0000269|PubMed:11266503, ECO:0000269|PubMed:12773562, ECO:0000269|PubMed:15060175, ECO:0000269|PubMed:7641693}. Note=Localized to discrete foci and redistributes to larger nuclear domains upon binding to ligand-bound NR3C1.
Q8IVF4	DYH10_HUMAN	Dynein heavy chain 10, axonemal (Axonemal beta dynein heavy chain 10) (Ciliary dynein heavy chain 10)	DNAH10 KIAA2017	Homo sapiens (Human)	4471	SUBCELLULAR LOCATION: Cytoplasm, cytoskeleton, cilium axoneme {ECO:0000305}.
P29375	KDM5A_HUMAN	Lysine-specific demethylase 5A (EC 1.14.11.-) (Histone demethylase JARID1A) (Jumonji/ARID domain-containing protein 1A) (Retinoblastoma-binding protein 2) (RBBP-2)	KDM5A JARID1A RBBP2 RBP2	Homo sapiens (Human)	1690	SUBCELLULAR LOCATION: Nucleus, nucleolus {ECO:0000269|PubMed:15949438, ECO:0000269|PubMed:7935440}. Nucleus {ECO:0000250|UniProtKB:Q3UXZ9}. Note=Occupies promoters of genes involved in RNA metabolism and mitochondrial function. {ECO:0000250|UniProtKB:Q3UXZ9}.
Q5TB80	CE162_HUMAN	Centrosomal protein of 162 kDa (Cep162) (Protein QN1 homolog)	CEP162 C6orf84 KIAA1009 QN1	Homo sapiens (Human)	1403	SUBCELLULAR LOCATION: Cytoplasm, cytoskeleton, microtubule organizing center, centrosome, centriole. Cytoplasm, cytoskeleton, spindle. Nucleus. Note=Localizes to the distal end of centrioles throughout the cell cycle. During ciliogenesis, found at the cilia base. Localizes to spindle microtubules during mitosis.
P02792	FRIL_HUMAN	Ferritin light chain (Ferritin L subunit)	FTL	Homo sapiens (Human)	175
Q5JSL3	DOC11_HUMAN	Dedicator of cytokinesis protein 11 (Activated Cdc42-associated guanine nucleotide exchange factor) (ACG) (Zizimin-2)	DOCK11 ZIZ2	Homo sapiens (Human)	2073
Q9HCK1	ZDBF2_HUMAN	DBF4-type zinc finger-containing protein 2	ZDBF2 KIAA1571	Homo sapiens (Human)	2354
Q9NRY5	F1142_HUMAN	Protein FAM114A2	FAM114A2 C5orf3	Homo sapiens (Human)	505
Q5D862	FILA2_HUMAN	Filaggrin-2 (FLG-2) (Intermediate filament-associated and psoriasis-susceptibility protein) (Ifapsoriasin)	FLG2 IFPS	Homo sapiens (Human)	2391	SUBCELLULAR LOCATION: Cytoplasm {ECO:0000269|PubMed:19384417}. Cytoplasmic granule {ECO:0000269|PubMed:19384417}. Note=In the stratum corneum of the epidermis, dispersed diffusely throughout the cytoplasm, while in the stratum granulosum, localized within keratohyalin granules (PubMed:19384417) (PubMed:21531719). In granular keratinocytes and in lower corneocytes, colocalizes with calpain-1/CAPN1…
Q9Y6R4	M3K4_HUMAN	Mitogen-activated protein kinase kinase kinase 4 (EC 2.7.11.25) (MAP three kinase 1) (MAPK/ERK kinase kinase 4) (MEK kinase 4) (MEKK 4)	MAP3K4 KIAA0213 MAPKKK4 MEKK4 MTK1	Homo sapiens (Human)	1608	SUBCELLULAR LOCATION: Cytoplasm, perinuclear region {ECO:0000250}. Note=Localized in perinuclear vesicular-like structures, probably Golgi-associated vesicles. {ECO:0000250}.
A2RUR9	C144A_HUMAN	Coiled-coil domain-containing protein 144A	CCDC144A KIAA0565	Homo sapiens (Human)	1427
Q8IWZ3	ANKH1_HUMAN	Ankyrin repeat and KH domain-containing protein 1 (HIV-1 Vpr-binding ankyrin repeat protein) (Multiple ankyrin repeats single KH domain) (hMASK)	ANKHD1 KIAA1085 MASK VBARP PP2500	Homo sapiens (Human)	2542	SUBCELLULAR LOCATION: Cytoplasm {ECO:0000269|PubMed:16098192, ECO:0000269|PubMed:16956752}.
Q13501	SQSTM_HUMAN	Sequestosome-1 (EBI3-associated protein of 60 kDa) (EBIAP) (p60) (Phosphotyrosine-independent ligand for the Lck SH2 domain of 62 kDa) (Ubiquitin-binding protein p62)	SQSTM1 ORCA OSIL	Homo sapiens (Human)	440	SUBCELLULAR LOCATION: Cytoplasm, cytosol {ECO:0000269|PubMed:20168092, ECO:0000269|PubMed:22792322}. Late endosome. Lysosome. Cytoplasmic vesicle, autophagosome. Nucleus. Endoplasmic reticulum. Nucleus, PML body {ECO:0000269|PubMed:20168092}. Cytoplasm, myofibril, sarcomere {ECO:0000250}. Note=In cardiac muscle, localizes to the sarcomeric band (By similarity). Commonly found in inclusion bodies …
Q5JTV8	TOIP1_HUMAN	Torsin-1A-interacting protein 1 (Lamin-associated protein 1B) (LAP1B)	TOR1AIP1 LAP1	Homo sapiens (Human)	583	SUBCELLULAR LOCATION: Nucleus inner membrane {ECO:0000269|PubMed:12061773, ECO:0000269|PubMed:24275647}; Single-pass membrane protein {ECO:0000269|PubMed:12061773, ECO:0000269|PubMed:24275647}.
P15924	DESP_HUMAN	Desmoplakin (DP) (250/210 kDa paraneoplastic pemphigus antigen)	DSP	Homo sapiens (Human)	2871	SUBCELLULAR LOCATION: Cell junction, desmosome {ECO:0000269|PubMed:12802069}. Cytoplasm, cytoskeleton {ECO:0000269|PubMed:12802069}. Cell membrane {ECO:0000250|UniProtKB:E9Q557}. Note=Innermost portion of the desmosomal plaque. Colocalizes with epidermal KRT5-KRT14 and simple KRT8-KRT18 keratins and VIM intermediate filaments network (PubMed:12802069). Localizes at the intercalated disk in cardio…
P0DMV8	HS71A_HUMAN	Heat shock 70 kDa protein 1A (Heat shock 70 kDa protein 1) (HSP70-1) (HSP70.1)	HSPA1A HSP72 HSPA1 HSX70	Homo sapiens (Human)	641	SUBCELLULAR LOCATION: Cytoplasm {ECO:0000269|PubMed:17289661}. Nucleus {ECO:0000269|PubMed:27137183}. Cytoplasm, cytoskeleton, microtubule organizing center, centrosome {ECO:0000269|PubMed:27137183}. Note=Localized in cytoplasmic mRNP granules containing untranslated mRNAs.
Q3V6T2	GRDN_HUMAN	Girdin (Akt phosphorylation enhancer) (APE) (Coiled-coil domain-containing protein 88A) (G alpha-interacting vesicle-associated protein) (GIV) (Girders of actin filament) (Hook-related protein 1) (HkRP1)	CCDC88A APE GRDN KIAA1212	Homo sapiens (Human)	1871	SUBCELLULAR LOCATION: Membrane {ECO:0000269|PubMed:15882442, ECO:0000269|PubMed:16139227}. Cell membrane {ECO:0000269|PubMed:15882442, ECO:0000269|PubMed:16139227}. Cytoplasm, cytosol {ECO:0000269|PubMed:15882442}. Cytoplasmic vesicle {ECO:0000269|PubMed:15749703, ECO:0000269|PubMed:15882442, ECO:0000269|PubMed:16139227}. Cell projection, lamellipodium {ECO:0000269|PubMed:15882442}. Cytoplasm, cy…
O95613	PCNT_HUMAN	Pericentrin (Kendrin) (Pericentrin-B)	PCNT KIAA0402 PCNT2	Homo sapiens (Human)	3336	SUBCELLULAR LOCATION: Cytoplasm, cytoskeleton, microtubule organizing center, centrosome {ECO:0000269|PubMed:10823944, ECO:0000269|PubMed:11171385, ECO:0000269|PubMed:18955030, ECO:0000269|PubMed:22797915, ECO:0000269|PubMed:27137183}. Note=Centrosomal at all stages of the cell cycle. Remains associated with centrosomes following microtubule depolymerization. Colocalized with DISC1 at the centros…
Q9H3P7	GCP60_HUMAN	Golgi resident protein GCP60 (Acyl-CoA-binding domain-containing protein 3) (Golgi complex-associated protein 1) (GOCAP1) (Golgi phosphoprotein 1) (GOLPH1) (PBR- and PKA-associated protein 7) (Peripheral benzodiazepine receptor-associated protein PAP7) [Cleaved into: Golgi resident protein GCP60, N-terminally processed]	ACBD3 GCP60 GOCAP1 GOLPH1	Homo sapiens (Human)	528	SUBCELLULAR LOCATION: Golgi apparatus membrane {ECO:0000269|PubMed:27009356}; Peripheral membrane protein {ECO:0000250}; Cytoplasmic side {ECO:0000250}. Mitochondrion {ECO:0000250}. Note=Also mitochondrial (via its interaction with PBR). {ECO:0000250}.
P20930	FILA_HUMAN	Filaggrin	FLG	Homo sapiens (Human)	4061	SUBCELLULAR LOCATION: Cytoplasmic granule {ECO:0000269|PubMed:16710414}. Note=In the stratum granulosum of the epidermis, localized within keratohyalin granules (PubMed:1429717). In granular keratinocytes and in lower corneocytes, colocalizes with calpain-1/CAPN1 (PubMed:21531719). {ECO:0000269|PubMed:1429717, ECO:0000269|PubMed:21531719}.
Q9BX84	TRPM6_HUMAN	Transient receptor potential cation channel subfamily M member 6 (EC 2.7.11.1) (Channel kinase 2) (Melastatin-related TRP cation channel 6)	TRPM6 CHAK2	Homo sapiens (Human)	2022	SUBCELLULAR LOCATION: Cell membrane {ECO:0000269|PubMed:23942199}; Multi-pass membrane protein.
Q14318	FKBP8_HUMAN	Peptidyl-prolyl cis-trans isomerase FKBP8 (PPIase FKBP8) (EC 5.2.1.8) (38 kDa FK506-binding protein) (38 kDa FKBP) (FKBP-38) (hFKBP38) (FK506-binding protein 8) (FKBP-8) (FKBPR38) (Rotamase)	FKBP8 FKBP38	Homo sapiens (Human)	412	SUBCELLULAR LOCATION: Mitochondrion {ECO:0000269|PubMed:16176796}. Mitochondrion membrane {ECO:0000305}; Single-pass membrane protein; Cytoplasmic side {ECO:0000305}.; SUBCELLULAR LOCATION: Isoform 1: Mitochondrion membrane {ECO:0000269|PubMed:12510191, ECO:0000269|PubMed:18385096}; Single-pass membrane protein; Cytoplasmic side {ECO:0000305}.; SUBCELLULAR LOCATION: Isoform 3: Mitochondrion membr…
Q9NZI6	TF2L1_HUMAN	Transcription factor CP2-like protein 1 (CP2-related transcriptional repressor 1) (CRTR-1) (Transcription factor LBP-9)	TFCP2L1 CRTR1 LBP9	Homo sapiens (Human)	479	SUBCELLULAR LOCATION: Nucleus {ECO:0000269|PubMed:10644752}.
Q9NZ52	GGA3_HUMAN	ADP-ribosylation factor-binding protein GGA3 (Golgi-localized, gamma ear-containing, ARF-binding protein 3)	GGA3 KIAA0154	Homo sapiens (Human)	723	SUBCELLULAR LOCATION: Golgi apparatus, trans-Golgi network membrane {ECO:0000269|PubMed:15039775}; Peripheral membrane protein {ECO:0000269|PubMed:15039775}. Endosome membrane {ECO:0000269|PubMed:15039775}; Peripheral membrane protein {ECO:0000269|PubMed:15039775}.
Q8NG31	KNL1_HUMAN	Kinetochore scaffold 1 (ALL1-fused gene from chromosome 15q14 protein) (AF15q14) (Bub-linking kinetochore protein) (Blinkin) (Cancer susceptibility candidate gene 5 protein) (Cancer/testis antigen 29) (CT29) (Kinetochore-null protein 1) (Protein CASC5) (Protein D40/AF15q14)	KNL1 CASC5 KIAA1570	Homo sapiens (Human)	2342	SUBCELLULAR LOCATION: Nucleus. Chromosome, centromere, kinetochore. Note=Weakly expressed in interphase nuclei. Expression increases from prophase to late anaphase, but greatly diminishes from the telophase and cytokinesis to early G1 phase of cell cycle.
Q5T5Y3	CAMP1_HUMAN	Calmodulin-regulated spectrin-associated protein 1	CAMSAP1	Homo sapiens (Human)	1602	SUBCELLULAR LOCATION: Cytoplasm, cytoskeleton {ECO:0000269|PubMed:19508979}. Note=Associates with the minus-end of microtubules (PubMed:24486153, PubMed:24706919). In contrast to CAMSAP2 and CAMSAP3, does not form stretches of decorated microtubule minus-ends (PubMed:24486153, PubMed:24706919). {ECO:0000269|PubMed:19508979, ECO:0000269|PubMed:24486153, ECO:0000269|PubMed:24706919}.
Q9NRC6	SPTN5_HUMAN	Spectrin beta chain, non-erythrocytic 5 (Beta-V spectrin)	SPTBN5 BSPECV HUBSPECV HUSPECV	Homo sapiens (Human)	3674	SUBCELLULAR LOCATION: Cytoplasm, cytoskeleton. Note=Detected prominently in the outer segments of photoreceptor rods and cones and in the basolateral membrane and cytosol of gastric epithelial cells.
O95359	TACC2_HUMAN	Transforming acidic coiled-coil-containing protein 2 (Anti-Zuai-1) (AZU-1)	TACC2	Homo sapiens (Human)	2948	SUBCELLULAR LOCATION: Cytoplasm {ECO:0000269|PubMed:10749935}. Nucleus {ECO:0000269|PubMed:10749935, ECO:0000269|PubMed:14767476}. Cytoplasm, cytoskeleton, microtubule organizing center, centrosome {ECO:0000269|PubMed:15304323}.
Q9H0L4	CSTFT_HUMAN	Cleavage stimulation factor subunit 2 tau variant (CF-1 64 kDa subunit tau variant) (Cleavage stimulation factor 64 kDa subunit tau variant) (CSTF 64 kDa subunit tau variant) (TauCstF-64)	CSTF2T KIAA0689	Homo sapiens (Human)	616	SUBCELLULAR LOCATION: Nucleus {ECO:0000250}.
Q5VT06	CE350_HUMAN	Centrosome-associated protein 350 (Cep350) (Centrosome-associated protein of 350 kDa)	CEP350 CAP350 KIAA0480 GM133	Homo sapiens (Human)	3117	SUBCELLULAR LOCATION: Cytoplasm, cytoskeleton, microtubule organizing center, centrosome {ECO:0000269|PubMed:14654843, ECO:0000269|PubMed:16314388, ECO:0000269|PubMed:19052644, ECO:0000269|PubMed:28659385}. Cytoplasm, cytoskeleton, spindle {ECO:0000269|PubMed:16314388}. Nucleus {ECO:0000269|PubMed:15615782}. Cytoplasm, cytoskeleton, microtubule organizing center, centrosome, centriole {ECO:000026…
Q09666	AHNK_HUMAN	Neuroblast differentiation-associated protein AHNAK (Desmoyokin)	AHNAK PM227	Homo sapiens (Human)	5890	SUBCELLULAR LOCATION: Nucleus.
Q6ZTR5	CFA47_HUMAN	Cilia- and flagella-associated protein 47	CFAP47 CHDC2 CXorf22 CXorf30 CXorf59	Homo sapiens (Human)	3187
Q16850	CP51A_HUMAN	Lanosterol 14-alpha demethylase (LDM) (EC 1.14.14.154) (CYPLI) (Cytochrome P450 51A1) (Cytochrome P450-14DM) (Cytochrome P45014DM) (Cytochrome P450LI) (Sterol 14-alpha demethylase)	CYP51A1 CYP51	Homo sapiens (Human)	503	SUBCELLULAR LOCATION: Endoplasmic reticulum membrane {ECO:0000250|UniProtKB:Q64654}; Single-pass membrane protein {ECO:0000255}. Microsome membrane {ECO:0000250|UniProtKB:Q64654}; Single-pass membrane protein {ECO:0000255}.
Q14789	GOGB1_HUMAN	Golgin subfamily B member 1 (372 kDa Golgi complex-associated protein) (GCP372) (Giantin) (Macrogolgin)	GOLGB1	Homo sapiens (Human)	3259	SUBCELLULAR LOCATION: Golgi apparatus membrane; Single-pass type I membrane protein.
Q96CP6	GRM1A_HUMAN	GRAM domain-containing protein 1A	GRAMD1A KIAA1533	Homo sapiens (Human)	724	SUBCELLULAR LOCATION: Membrane {ECO:0000305}; Single-pass membrane protein {ECO:0000305}.
Q8NCM8	DYHC2_HUMAN	Cytoplasmic dynein 2 heavy chain 1 (Cytoplasmic dynein 2 heavy chain) (Dynein cytoplasmic heavy chain 2) (Dynein heavy chain 11) (hDHC11) (Dynein heavy chain isotype 1B)	DYNC2H1 DHC1B DHC2 DNCH2 DYH1B KIAA1997	Homo sapiens (Human)	4307	SUBCELLULAR LOCATION: Cytoplasm, cytoskeleton, cilium axoneme {ECO:0000250|UniProtKB:Q9JJ79}. Cell membrane {ECO:0000250|UniProtKB:Q45VK7}; Peripheral membrane protein {ECO:0000250|UniProtKB:Q45VK7}. Cytoplasm {ECO:0000250|UniProtKB:Q9JJ79}. Note=Localizes to the apical cytoplasm (By similarity). According to PubMed:8666668, it localizes to Golgi apparatus, cytoplasmic vesicle and endoplasmic ret…
P35749	MYH11_HUMAN	Myosin-11 (Myosin heavy chain 11) (Myosin heavy chain, smooth muscle isoform) (SMMHC)	MYH11 KIAA0866	Homo sapiens (Human)	1972	SUBCELLULAR LOCATION: Melanosome {ECO:0000269|PubMed:17081065}. Note=Identified by mass spectrometry in melanosome fractions from stage I to stage IV. Thick filaments of the myofibrils.
P52292	IMA1_HUMAN	Importin subunit alpha-1 (Karyopherin subunit alpha-2) (RAG cohort protein 1) (SRP1-alpha)	KPNA2 RCH1 SRP1	Homo sapiens (Human)	529	SUBCELLULAR LOCATION: Cytoplasm {ECO:0000269|PubMed:7604027}. Nucleus {ECO:0000269|PubMed:7604027}.
P50990	TCPQ_HUMAN	T-complex protein 1 subunit theta (TCP-1-theta) (CCT-theta) (Chaperonin containing T-complex polypeptide 1 subunit 8) (Renal carcinoma antigen NY-REN-15)	CCT8 C21orf112 CCTQ KIAA0002	Homo sapiens (Human)	548	SUBCELLULAR LOCATION: Cytoplasm {ECO:0000269|PubMed:20080638}. Cytoplasm, cytoskeleton, microtubule organizing center, centrosome {ECO:0000269|PubMed:20080638}. Cytoplasm, cytoskeleton, cilium basal body {ECO:0000250|UniProtKB:P42932}.
Q9Y233	PDE10_HUMAN	cAMP and cAMP-inhibited cGMP 3',5'-cyclic phosphodiesterase 10A (EC 3.1.4.17) (EC 3.1.4.35)	PDE10A	Homo sapiens (Human)	779	SUBCELLULAR LOCATION: Cytoplasm. Note=Located mostly to soluble cellular fractions.
Q709C8	VP13C_HUMAN	Vacuolar protein sorting-associated protein 13C	VPS13C KIAA1421	Homo sapiens (Human)	3753	SUBCELLULAR LOCATION: Mitochondrion outer membrane {ECO:0000269|PubMed:26942284}.
Q96L93	KI16B_HUMAN	Kinesin-like protein KIF16B (Sorting nexin-23)	KIF16B C20orf23 KIAA1590 SNX23	Homo sapiens (Human)	1317	SUBCELLULAR LOCATION: Cytoplasm, cytoskeleton {ECO:0000305}. Early endosome membrane. Note=It is unclear whether association with endosomes is mediated via phosphatidylinositol 3-phosphate (PtdIns(3)P)-binding or via its interaction with RAB14.
Q9BYE2	TMPSD_HUMAN	Transmembrane protease serine 13 (EC 3.4.21.-) (Membrane-type mosaic serine protease) (Mosaic serine protease)	TMPRSS13 MSP TMPRSS11	Homo sapiens (Human)	586	SUBCELLULAR LOCATION: Membrane {ECO:0000305}; Single-pass type II membrane protein {ECO:0000305}.
Q9Y6I9	TX264_HUMAN	Testis-expressed protein 264 (Putative secreted protein Zsig11)	TEX264 ZSIG11 UNQ337/PRO536	Homo sapiens (Human)	313	SUBCELLULAR LOCATION: Secreted {ECO:0000305}.
Q8IWR0	Z3H7A_HUMAN	Zinc finger CCCH domain-containing protein 7A	ZC3H7A ZC3H7 ZC3HDC7 HSPC055	Homo sapiens (Human)	971	SUBCELLULAR LOCATION: Nucleus {ECO:0000305}.
Q6PJE2	POZP3_HUMAN	POM121 and ZP3 fusion protein (POM-ZP3)	POMZP3	Homo sapiens (Human)	187
Q969M2	CXA10_HUMAN	Gap junction alpha-10 protein (Connexin-62) (Cx62)	GJA10 CX62	Homo sapiens (Human)	543	SUBCELLULAR LOCATION: Cell membrane {ECO:0000250}; Multi-pass membrane protein {ECO:0000250}. Cell junction, gap junction {ECO:0000250}.
Q07960	RHG01_HUMAN	Rho GTPase-activating protein 1 (CDC42 GTPase-activating protein) (GTPase-activating protein rhoGAP) (Rho-related small GTPase protein activator) (Rho-type GTPase-activating protein 1) (p50-RhoGAP)	ARHGAP1 CDC42GAP RHOGAP1	Homo sapiens (Human)	439	SUBCELLULAR LOCATION: Cytoplasm.
Q5JY77	GASP1_HUMAN	G-protein coupled receptor-associated sorting protein 1 (GASP-1)	GPRASP1 GASP KIAA0443	Homo sapiens (Human)	1395	SUBCELLULAR LOCATION: Cytoplasm {ECO:0000269|PubMed:15452121}.
Q5T6F2	UBAP2_HUMAN	Ubiquitin-associated protein 2 (UBAP-2)	UBAP2 KIAA1491	Homo sapiens (Human)	1119
O75962	TRIO_HUMAN	Triple functional domain protein (EC 2.7.11.1) (PTPRF-interacting protein)	TRIO	Homo sapiens (Human)	3097	SUBCELLULAR LOCATION: Cytoplasm {ECO:0000250|UniProtKB:Q0KL02}.
P0CG48	UBC_HUMAN	Polyubiquitin-C [Cleaved into: Ubiquitin]	UBC	Homo sapiens (Human)	685	SUBCELLULAR LOCATION: Ubiquitin: Cytoplasm {ECO:0000250}. Nucleus {ECO:0000250}.
Q9UNF1	MAGD2_HUMAN	Melanoma-associated antigen D2 (11B6) (Breast cancer-associated gene 1 protein) (BCG-1) (Hepatocellular carcinoma-associated protein JCL-1) (MAGE-D2 antigen)	MAGED2 BCG1	Homo sapiens (Human)	606
Q14596	NBR1_HUMAN	Next to BRCA1 gene 1 protein (Cell migration-inducing gene 19 protein) (Membrane component chromosome 17 surface marker 2) (Neighbor of BRCA1 gene 1 protein) (Protein 1A1-3B)	NBR1 1A13B KIAA0049 M17S2 MIG19	Homo sapiens (Human)	966	SUBCELLULAR LOCATION: Cytoplasm {ECO:0000269|PubMed:19427866}. Cytoplasmic vesicle, autophagosome {ECO:0000269|PubMed:19250911}. Lysosome {ECO:0000269|PubMed:19250911}. Cytoplasm, myofibril, sarcomere, M line {ECO:0000250|UniProtKB:Q501R9}. Note=In cardiac muscles localizes to the sarcomeric M line (By similarity). Is targeted to lysosomes for degradation (PubMed:19250911). {ECO:0000250|UniProtKB…
Q9C0C9	UBE2O_HUMAN	(E3-independent) E2 ubiquitin-conjugating enzyme (EC 2.3.2.24) (E2/E3 hybrid ubiquitin-protein ligase UBE2O) (Ubiquitin carrier protein O) (Ubiquitin-conjugating enzyme E2 O) (Ubiquitin-conjugating enzyme E2 of 230 kDa) (Ubiquitin-conjugating enzyme E2-230K) (Ubiquitin-protein ligase O)	UBE2O KIAA1734	Homo sapiens (Human)	1292	SUBCELLULAR LOCATION: Cytoplasm {ECO:0000269|PubMed:24703950}. Nucleus {ECO:0000269|PubMed:24703950}. Note=Mainly localizes to the cytoplasm.
Q16512	PKN1_HUMAN	Serine/threonine-protein kinase N1 (EC 2.7.11.13) (Protease-activated kinase 1) (PAK-1) (Protein kinase C-like 1) (Protein kinase C-like PKN) (Protein kinase PKN-alpha) (Protein-kinase C-related kinase 1) (Serine-threonine protein kinase N)	PKN1 PAK1 PKN PRK1 PRKCL1	Homo sapiens (Human)	942	SUBCELLULAR LOCATION: Cytoplasm {ECO:0000269|PubMed:17332740, ECO:0000269|PubMed:9478917}. Nucleus {ECO:0000269|PubMed:12514133}. Endosome {ECO:0000269|PubMed:9478917}. Cell membrane {ECO:0000250|UniProtKB:Q63433}; Peripheral membrane protein {ECO:0000250|UniProtKB:Q63433}. Cleavage furrow {ECO:0000269|PubMed:17332740}. Midbody {ECO:0000269|PubMed:17332740}. Note=Associates with chromatin in a li…
Q96PD7	DGAT2_HUMAN	Diacylglycerol O-acyltransferase 2 (EC 2.3.1.20) (Acyl-CoA retinol O-fatty-acyltransferase) (ARAT) (Retinol O-fatty-acyltransferase) (EC 2.3.1.76) (Diglyceride acyltransferase 2)	DGAT2 HMFN1045 UNQ738/PRO1433	Homo sapiens (Human)	388	SUBCELLULAR LOCATION: Endoplasmic reticulum membrane {ECO:0000269|PubMed:14521909}; Multi-pass membrane protein {ECO:0000269|PubMed:14521909}. Lipid droplet {ECO:0000250}.
Q99536	VAT1_HUMAN	Synaptic vesicle membrane protein VAT-1 homolog (EC 1.-.-.-)	VAT1	Homo sapiens (Human)	393	SUBCELLULAR LOCATION: Cytoplasm. Mitochondrion outer membrane; Peripheral membrane protein. Note=The majority is localized in the cytoplasm and a small amount is associated with mitochondria. {ECO:0000250}.
Q9ULU4	PKCB1_HUMAN	Protein kinase C-binding protein 1 (Cutaneous T-cell lymphoma-associated antigen se14-3) (CTCL-associated antigen se14-3) (Rack7) (Zinc finger MYND domain-containing protein 8)	ZMYND8 KIAA1125 PRKCBP1 RACK7	Homo sapiens (Human)	1186	SUBCELLULAR LOCATION: Nucleus {ECO:0000269|PubMed:27477906}.
O95487	SC24B_HUMAN	Protein transport protein Sec24B (SEC24-related protein B)	SEC24B	Homo sapiens (Human)	1268	SUBCELLULAR LOCATION: Cytoplasmic vesicle, COPII-coated vesicle membrane {ECO:0000269|PubMed:10075675}; Peripheral membrane protein {ECO:0000305|PubMed:10075675}; Cytoplasmic side {ECO:0000305|PubMed:10075675}. Endoplasmic reticulum membrane {ECO:0000269|PubMed:10075675}; Peripheral membrane protein {ECO:0000269|PubMed:10075675}; Cytoplasmic side {ECO:0000269|PubMed:10075675}. Cytoplasm, cytosol …
Q92616	GCN1_HUMAN	eIF-2-alpha kinase activator GCN1 (GCN1 eIF-2-alpha kinase activator homolog) (GCN1-like protein 1) (General control of amino-acid synthesis 1-like protein 1) (Translational activator GCN1) (HsGCN1)	GCN1 GCN1L1 KIAA0219	Homo sapiens (Human)	2671	SUBCELLULAR LOCATION: Cytoplasm {ECO:0000250|UniProtKB:E9PVA8}. Note=Associates with ribosomes in undifferentiated neuroblastoma cells and increases after neuronal differentiation. {ECO:0000250|UniProtKB:E9PVA8}.
Q7Z739	YTHD3_HUMAN	YTH domain-containing family protein 3	YTHDF3	Homo sapiens (Human)	585	SUBCELLULAR LOCATION: Cytoplasm, cytosol {ECO:0000305|PubMed:28106072}.
O60333	KIF1B_HUMAN	Kinesin-like protein KIF1B (Klp)	KIF1B KIAA0591 KIAA1448	Homo sapiens (Human)	1816	SUBCELLULAR LOCATION: Cytoplasmic vesicle {ECO:0000250}. Cytoplasm, cytoskeleton {ECO:0000250}. Mitochondrion {ECO:0000269|PubMed:16225668}. Note=Colocalizes with synaptophysin at synaptic cytoplasmic transport vesicles in the neurites of hippocampal neurons. {ECO:0000250}.
Q5JRA6	TGO1_HUMAN	Transport and Golgi organization protein 1 homolog (TANGO1) (C219-reactive peptide) (D320) (Melanoma inhibitory activity protein 3)	MIA3 KIAA0268 TANGO UNQ6077/PRO20088	Homo sapiens (Human)	1907	SUBCELLULAR LOCATION: Endoplasmic reticulum membrane {ECO:0000269|PubMed:19269366, ECO:0000269|PubMed:21525241}; Single-pass membrane protein {ECO:0000269|PubMed:19269366}. Note=Localizes at endoplasmic reticulum exit sites. After loading of COL7A1 into transport carriers, it is not incorporated into COPII carriers and remains in the endoplasmic reticulum membrane. {ECO:0000269|PubMed:19269366, E…
P23381	SYWC_HUMAN	Tryptophan--tRNA ligase, cytoplasmic (EC 6.1.1.2) (Interferon-induced protein 53) (IFP53) (Tryptophanyl-tRNA synthetase) (TrpRS) (hWRS) [Cleaved into: T1-TrpRS; T2-TrpRS]	WARS IFI53 WRS	Homo sapiens (Human)	471	SUBCELLULAR LOCATION: Cytoplasm.
Q12800	TFCP2_HUMAN	Alpha-globin transcription factor CP2 (SAA3 enhancer factor) (Transcription factor LSF)	TFCP2 LSF SEF	Homo sapiens (Human)	502	SUBCELLULAR LOCATION: Nucleus {ECO:0000269|PubMed:1732747, ECO:0000269|PubMed:7828600, ECO:0000269|PubMed:8114710}.
Q15003	CND2_HUMAN	Condensin complex subunit 2 (Barren homolog protein 1) (Chromosome-associated protein H) (hCAP-H) (Non-SMC condensin I complex subunit H) (XCAP-H homolog)	NCAPH BRRN BRRN1 CAPH KIAA0074	Homo sapiens (Human)	741	SUBCELLULAR LOCATION: Nucleus {ECO:0000269|PubMed:11694586}. Cytoplasm {ECO:0000269|PubMed:11694586}. Chromosome {ECO:0000269|PubMed:11694586}. Note=In interphase cells, the majority of the condensin complex is found in the cytoplasm, while a minority of the complex is associated with chromatin. A subpopulation of the complex however remains associated with chromosome foci in interphase cells. Du…
P40855	PEX19_HUMAN	Peroxisomal biogenesis factor 19 (33 kDa housekeeping protein) (Peroxin-19) (Peroxisomal farnesylated protein)	PEX19 HK33 PXF OK/SW-cl.22	Homo sapiens (Human)	299	SUBCELLULAR LOCATION: Cytoplasm {ECO:0000269|PubMed:10704444, ECO:0000269|PubMed:11259404, ECO:0000269|PubMed:15007061}. Peroxisome membrane {ECO:0000269|PubMed:10051604, ECO:0000269|PubMed:10704444, ECO:0000269|PubMed:15007061, ECO:0000269|PubMed:9339377}; Lipid-anchor {ECO:0000269|PubMed:10051604, ECO:0000269|PubMed:9339377}; Cytoplasmic side {ECO:0000269|PubMed:10051604, ECO:0000269|PubMed:933…
P48736	PK3CG_HUMAN	Phosphatidylinositol 4,5-bisphosphate 3-kinase catalytic subunit gamma isoform (PI3-kinase subunit gamma) (PI3K-gamma) (PI3Kgamma) (PtdIns-3-kinase subunit gamma) (EC 2.7.1.153) (Phosphatidylinositol 4,5-bisphosphate 3-kinase 110 kDa catalytic subunit gamma) (PtdIns-3-kinase subunit p110-gamma) (p110gamma) (Phosphoinositide-3-kinase catalytic gamma polypeptide) (Serine/threonine protein kinase PI…	PIK3CG	Homo sapiens (Human)	1102	SUBCELLULAR LOCATION: Cytoplasm {ECO:0000269|PubMed:12163475}. Cell membrane {ECO:0000269|PubMed:12163475}.
Q9H8Y8	GORS2_HUMAN	Golgi reassembly-stacking protein 2 (GRS2) (Golgi phosphoprotein 6) (GOLPH6) (Golgi reassembly-stacking protein of 55 kDa) (GRASP55) (p59)	GORASP2 GOLPH6	Homo sapiens (Human)	452	SUBCELLULAR LOCATION: Golgi apparatus membrane {ECO:0000269|PubMed:10487747, ECO:0000269|PubMed:11101516}; Lipid-anchor {ECO:0000269|PubMed:11101516}. Note=Detected in the intermediate Golgi, membrane-associated. {ECO:0000250|UniProtKB:Q9R064}.
Q9UJ14	GGT7_HUMAN	Glutathione hydrolase 7 (EC 3.4.19.13) (Gamma-glutamyltransferase 7) (GGT 7) (EC 2.3.2.2) (Gamma-glutamyltransferase-like 3) (Gamma-glutamyltransferase-like 5) (Gamma-glutamyltranspeptidase 7) [Cleaved into: Glutathione hydrolase 7 heavy chain; Glutathione hydrolase 7 light chain]	GGT7 GGTL3 GGTL5	Homo sapiens (Human)	662	SUBCELLULAR LOCATION: Membrane {ECO:0000250}; Single-pass type II membrane protein {ECO:0000250}.
Q15652	JHD2C_HUMAN	Probable JmjC domain-containing histone demethylation protein 2C (EC 1.14.11.-) (Jumonji domain-containing protein 1C) (Thyroid receptor-interacting protein 8) (TR-interacting protein 8) (TRIP-8)	JMJD1C JHDM2C KIAA1380 TRIP8	Homo sapiens (Human)	2540	SUBCELLULAR LOCATION: Nucleus {ECO:0000250}.
Q5TCY1	TTBK1_HUMAN	Tau-tubulin kinase 1 (EC 2.7.11.1) (Brain-derived tau kinase)	TTBK1 BDTK KIAA1855	Homo sapiens (Human)	1321	SUBCELLULAR LOCATION: Cytoplasm {ECO:0000269|PubMed:16923168}.
Q1ED39	KNOP1_HUMAN	Lysine-rich nucleolar protein 1 (Protein FAM191A) (Testis-specific gene 118 protein)	KNOP1 C16orf88 FAM191A TSG118	Homo sapiens (Human)	458	SUBCELLULAR LOCATION: Nucleus, nucleolus {ECO:0000250}.
Q15029	U5S1_HUMAN	116 kDa U5 small nuclear ribonucleoprotein component (Elongation factor Tu GTP-binding domain-containing protein 2) (SNU114 homolog) (hSNU114) (U5 snRNP-specific protein, 116 kDa) (U5-116 kDa)	EFTUD2 KIAA0031 SNRP116	Homo sapiens (Human)	972	SUBCELLULAR LOCATION: Nucleus {ECO:0000269|PubMed:20858735}.
Q15738	NSDHL_HUMAN	Sterol-4-alpha-carboxylate 3-dehydrogenase, decarboxylating (EC 1.1.1.170) (Protein H105e3)	NSDHL H105E3	Homo sapiens (Human)	373	SUBCELLULAR LOCATION: Endoplasmic reticulum membrane {ECO:0000269|PubMed:14506130}; Single-pass membrane protein {ECO:0000269|PubMed:14506130}. Lipid droplet {ECO:0000269|PubMed:14506130}. Note=Trafficking through the Golgi is necessary for ER membrane localization.
Q8N5F7	NKAP_HUMAN	NF-kappa-B-activating protein	NKAP	Homo sapiens (Human)	415	SUBCELLULAR LOCATION: Nucleus {ECO:0000269|PubMed:14550261}.
P50416	CPT1A_HUMAN	Carnitine O-palmitoyltransferase 1, liver isoform (CPT1-L) (EC 2.3.1.21) (Carnitine O-palmitoyltransferase I, liver isoform) (CPT I) (CPTI-L) (Carnitine palmitoyltransferase 1A)	CPT1A CPT1	Homo sapiens (Human)	773	SUBCELLULAR LOCATION: Mitochondrion outer membrane {ECO:0000269|PubMed:11350182, ECO:0000269|PubMed:14517221}; Multi-pass membrane protein {ECO:0000269|PubMed:11350182, ECO:0000269|PubMed:14517221}.
Q3L8U1	CHD9_HUMAN	Chromodomain-helicase-DNA-binding protein 9 (CHD-9) (EC 3.6.4.12) (ATP-dependent helicase CHD9) (Chromatin-related mesenchymal modulator) (CReMM) (Chromatin-remodeling factor CHROM1) (Kismet homolog 2) (PPAR-alpha-interacting complex protein 320 kDa) (Peroxisomal proliferator-activated receptor A-interacting complex 320 kDa protein)	CHD9 KIAA0308 KISH2 PRIC320 AD-013 x0008	Homo sapiens (Human)	2897	SUBCELLULAR LOCATION: Cytoplasm {ECO:0000269|PubMed:16095617}. Nucleus {ECO:0000269|PubMed:16095617}.
P52732	KIF11_HUMAN	Kinesin-like protein KIF11 (Kinesin-like protein 1) (Kinesin-like spindle protein HKSP) (Kinesin-related motor protein Eg5) (Thyroid receptor-interacting protein 5) (TR-interacting protein 5) (TRIP-5)	KIF11 EG5 KNSL1 TRIP5	Homo sapiens (Human)	1056	SUBCELLULAR LOCATION: Cytoplasm {ECO:0000269|PubMed:19001501, ECO:0000269|PubMed:23857769}. Cytoplasm, cytoskeleton, spindle pole {ECO:0000269|PubMed:19001501}.
Q9C0E8	LNP_HUMAN	Endoplasmic reticulum junction formation protein lunapark (ER junction formation factor lunapark)	LNPK KIAA1715 LNP	Homo sapiens (Human)	428	SUBCELLULAR LOCATION: Endoplasmic reticulum membrane {ECO:0000269|PubMed:22729086, ECO:0000269|PubMed:24223779, ECO:0000269|PubMed:25404289, ECO:0000269|PubMed:25548161, ECO:0000269|PubMed:27619977}; Multi-pass membrane protein {ECO:0000269|PubMed:22729086, ECO:0000269|PubMed:24223779}; Cytoplasmic side {ECO:0000269|PubMed:24223779, ECO:0000269|PubMed:25548161}. Note=Localizes at endoplasmic reti…
Q96A33	CCD47_HUMAN	Coiled-coil domain-containing protein 47	CCDC47 GK001 MSTP041 PSEC0077	Homo sapiens (Human)	483	SUBCELLULAR LOCATION: Membrane {ECO:0000305}; Single-pass membrane protein {ECO:0000305}.
Q14677	EPN4_HUMAN	Clathrin interactor 1 (Clathrin-interacting protein localized in the trans-Golgi region) (Clint) (Enthoprotin) (Epsin-4) (Epsin-related protein) (EpsinR)	CLINT1 ENTH EPN4 EPNR KIAA0171	Homo sapiens (Human)	625	SUBCELLULAR LOCATION: Cytoplasm. Cytoplasm, perinuclear region. Membrane; Peripheral membrane protein. Cytoplasmic vesicle, clathrin-coated vesicle. Note=Found throughout the cell, with the exception of the cell surface. Concentrated in the perinuclear region and associated with clathrin-coated vesicles close to the trans-Golgi network.
Q6Y7W6	GGYF2_HUMAN	GRB10-interacting GYF protein 2 (PERQ amino acid-rich with GYF domain-containing protein 2) (Trinucleotide repeat-containing gene 15 protein)	GIGYF2 KIAA0642 PERQ2 TNRC15	Homo sapiens (Human)	1299
Q96HC4	PDLI5_HUMAN	PDZ and LIM domain protein 5 (Enigma homolog) (Enigma-like PDZ and LIM domains protein)	PDLIM5 ENH L9	Homo sapiens (Human)	596	SUBCELLULAR LOCATION: Cell junction, synapse, postsynaptic cell membrane, postsynaptic density {ECO:0000250}. Cell junction, synapse, synaptosome {ECO:0000250}. Cytoplasm {ECO:0000250}. Note=Detected both at presynaptic and postsynaptic sites. {ECO:0000250}.
P08195	4F2_HUMAN	4F2 cell-surface antigen heavy chain (4F2hc) (4F2 heavy chain antigen) (Lymphocyte activation antigen 4F2 large subunit) (Solute carrier family 3 member 2) (CD antigen CD98)	SLC3A2 MDU1	Homo sapiens (Human)	630	SUBCELLULAR LOCATION: Apical cell membrane; Single-pass type II membrane protein. Melanosome. Note=Identified by mass spectrometry in melanosome fractions from stage I to stage IV. Localized to the plasma membrane when associated with SLC7A5 or SLC7A8. Localized to the placental apical membrane. Located selectively at cell-cell adhesion sites (By similarity). Colocalized with SLC7A8/LAT2 at the b…
Q8NF91	SYNE1_HUMAN	Nesprin-1 (Enaptin) (KASH domain-containing protein 1) (KASH1) (Myocyte nuclear envelope protein 1) (Myne-1) (Nuclear envelope spectrin repeat protein 1) (Synaptic nuclear envelope protein 1) (Syne-1)	SYNE1 C6orf98 KIAA0796 KIAA1262 KIAA1756 MYNE1	Homo sapiens (Human)	8797	SUBCELLULAR LOCATION: Nucleus outer membrane {ECO:0000305}; Single-pass type IV membrane protein {ECO:0000305}; Cytoplasmic side {ECO:0000305}. Nucleus. Nucleus envelope. Cytoplasm, cytoskeleton. Cytoplasm, myofibril, sarcomere. Note=The largest part of the protein is cytoplasmic, while its C-terminal part is associated with the nuclear envelope, most probably the outer nuclear membrane. In skele…
O95210	STBD1_HUMAN	Starch-binding domain-containing protein 1 (Genethonin-1) (Glycophagy cargo receptor STBD1)	STBD1 GENX-3414	Homo sapiens (Human)	358	SUBCELLULAR LOCATION: Preautophagosomal structure membrane {ECO:0000269|PubMed:20810658, ECO:0000305|PubMed:21893048}; Single-pass type III membrane protein {ECO:0000305|PubMed:9794794}. Endoplasmic reticulum membrane {ECO:0000269|PubMed:24837458}; Single-pass type III membrane protein {ECO:0000305|PubMed:9794794}. Note=Distributed in the transverse tubules and/or near the junctional sarcoplasmic…
O60832	DKC1_HUMAN	H/ACA ribonucleoprotein complex subunit DKC1 (EC 5.4.99.-) (CBF5 homolog) (Dyskerin) (Nopp140-associated protein of 57 kDa) (Nucleolar protein NAP57) (Nucleolar protein family A member 4) (snoRNP protein DKC1)	DKC1 NOLA4	Homo sapiens (Human)	514	SUBCELLULAR LOCATION: Isoform 1: Nucleus, nucleolus {ECO:0000269|PubMed:10556300, ECO:0000269|PubMed:10591218, ECO:0000269|PubMed:12429849}. Nucleus, Cajal body {ECO:0000250|UniProtKB:P40615}. Note=Also localized to Cajal bodies (coiled bodies). {ECO:0000250|UniProtKB:P40615}.; SUBCELLULAR LOCATION: Isoform 3: Cytoplasm {ECO:0000269|PubMed:21820037}.
Q7Z434	MAVS_HUMAN	Mitochondrial antiviral-signaling protein (MAVS) (CARD adapter inducing interferon beta) (Cardif) (Interferon beta promoter stimulator protein 1) (IPS-1) (Putative NF-kappa-B-activating protein 031N) (Virus-induced-signaling adapter) (VISA)	MAVS IPS1 KIAA1271 VISA	Homo sapiens (Human)	540	SUBCELLULAR LOCATION: Mitochondrion outer membrane {ECO:0000269|PubMed:16125763}. Mitochondrion {ECO:0000269|PubMed:11780052, ECO:0000269|PubMed:17709747}. Peroxisome {ECO:0000269|PubMed:20451243}.
Q9HAD4	WDR41_HUMAN	WD repeat-containing protein 41	WDR41 MSTP048	Homo sapiens (Human)	459	SUBCELLULAR LOCATION: Cytoplasm {ECO:0000269|PubMed:27193190}.
O00571	DDX3X_HUMAN	ATP-dependent RNA helicase DDX3X (EC 3.6.4.13) (DEAD box protein 3, X-chromosomal) (DEAD box, X isoform) (Helicase-like protein 2) (HLP2)	DDX3X DBX DDX3	Homo sapiens (Human)	662	SUBCELLULAR LOCATION: Nucleus speckle. Cytoplasm. Mitochondrion outer membrane. Note=Located predominantly in nuclear speckles and, at low levels, throughout the cytoplasm. Located to the outer side of nuclear pore complexes (NPC). Shuttles between the nucleus and the cytoplasm in a XPO1 and may be also in a NFX1-dependent manner. Associated with polyadenylated mRNAs in the cytoplasm and the nucl…
Q8NE71	ABCF1_HUMAN	ATP-binding cassette sub-family F member 1 (ATP-binding cassette 50) (TNF-alpha-stimulated ABC protein)	ABCF1 ABC50	Homo sapiens (Human)	845	SUBCELLULAR LOCATION: Isoform 2: Cytoplasm {ECO:0000269|PubMed:19570978}. Nucleus, nucleoplasm {ECO:0000269|PubMed:19570978}. Nucleus envelope {ECO:0000269|PubMed:19570978}.
Q9BSL1	UBAC1_HUMAN	Ubiquitin-associated domain-containing protein 1 (UBA domain-containing protein 1) (E3 ubiquitin-protein ligase subunit KPC2) (Glialblastoma cell differentiation-related protein 1) (Kip1 ubiquitination-promoting complex protein 2)	UBAC1 GBDR1 KPC2 UBADC1	Homo sapiens (Human)	405	SUBCELLULAR LOCATION: Cytoplasm {ECO:0000269|PubMed:10857748, ECO:0000269|PubMed:15531880}.
Q02790	FKBP4_HUMAN	Peptidyl-prolyl cis-trans isomerase FKBP4 (PPIase FKBP4) (EC 5.2.1.8) (51 kDa FK506-binding protein) (FKBP51) (52 kDa FK506-binding protein) (52 kDa FKBP) (FKBP-52) (59 kDa immunophilin) (p59) (FK506-binding protein 4) (FKBP-4) (FKBP59) (HSP-binding immunophilin) (HBI) (Immunophilin FKBP52) (Rotamase) [Cleaved into: Peptidyl-prolyl cis-trans isomerase FKBP4, N-terminally processed]	FKBP4 FKBP52	Homo sapiens (Human)	459	SUBCELLULAR LOCATION: Cytoplasm, cytosol {ECO:0000269|PubMed:2378870}. Mitochondrion {ECO:0000269|PubMed:21730050}. Nucleus {ECO:0000250|UniProtKB:P30416}. Cytoplasm, cytoskeleton {ECO:0000250|UniProtKB:Q9QVC8}. Cell projection, axon {ECO:0000250|UniProtKB:Q9QVC8}. Note=Shuttles from mitochondria to nucleus; co-localizes in mitochondria with the glucocorticoid receptor (PubMed:21730050). Colocali…
Q9UPN7	PP6R1_HUMAN	Serine/threonine-protein phosphatase 6 regulatory subunit 1 (SAPS domain family member 1)	PPP6R1 KIAA1115 PP6R1 SAPS1	Homo sapiens (Human)	881	SUBCELLULAR LOCATION: Cytoplasm {ECO:0000269|PubMed:16769727, ECO:0000269|PubMed:18186651}.
P11532	DMD_HUMAN	Dystrophin	DMD	Homo sapiens (Human)	3685	SUBCELLULAR LOCATION: Cell membrane, sarcolemma {ECO:0000250|UniProtKB:P11531}; Peripheral membrane protein {ECO:0000250|UniProtKB:P11531}; Cytoplasmic side {ECO:0000250|UniProtKB:P11531}. Cytoplasm, cytoskeleton {ECO:0000250|UniProtKB:P11531}. Cell junction, synapse, postsynaptic cell membrane {ECO:0000250|UniProtKB:P11531}. Note=In muscle cells, sarcolemma localization requires the presence of …
P31689	DNJA1_HUMAN	DnaJ homolog subfamily A member 1 (DnaJ protein homolog 2) (HSDJ) (Heat shock 40 kDa protein 4) (Heat shock protein J2) (HSJ-2) (Human DnaJ protein 2) (hDj-2)	DNAJA1 DNAJ2 HDJ2 HSJ2 HSPF4	Homo sapiens (Human)	397	SUBCELLULAR LOCATION: Membrane {ECO:0000305|PubMed:10816573}; Lipid-anchor {ECO:0000305|PubMed:10816573}. Cytoplasm {ECO:0000269|PubMed:10816573}. Microsome {ECO:0000250}. Nucleus {ECO:0000269|PubMed:10816573}. Cytoplasm, perinuclear region {ECO:0000269|PubMed:10816573}. Mitochondrion {ECO:0000250}. Note=Primarily associated with microsomes. A minor proportion is associated with mitochondria (By …
Q9ULT8	HECD1_HUMAN	E3 ubiquitin-protein ligase HECTD1 (EC 2.3.2.26) (E3 ligase for inhibin receptor) (EULIR) (HECT domain-containing protein 1) (HECT-type E3 ubiquitin transferase HECTD1)	HECTD1 KIAA1131	Homo sapiens (Human)	2610
Q9Y679	AUP1_HUMAN	Ancient ubiquitous protein 1	AUP1	Homo sapiens (Human)	410	SUBCELLULAR LOCATION: Endoplasmic reticulum membrane {ECO:0000269|PubMed:12042322, ECO:0000269|PubMed:18711132}; Single-pass type III membrane protein {ECO:0000269|PubMed:12042322, ECO:0000269|PubMed:18711132}; Cytoplasmic side {ECO:0000269|PubMed:12042322, ECO:0000269|PubMed:18711132}.
Q99541	PLIN2_HUMAN	Perilipin-2 (Adipophilin) (Adipose differentiation-related protein) (ADRP)	PLIN2 ADFP	Homo sapiens (Human)	437	SUBCELLULAR LOCATION: Membrane {ECO:0000305}; Peripheral membrane protein {ECO:0000305}. Lipid droplet {ECO:0000305|PubMed:26357594}.
Q6P996	PDXD1_HUMAN	Pyridoxal-dependent decarboxylase domain-containing protein 1 (EC 4.1.1.-)	PDXDC1 KIAA0251	Homo sapiens (Human)	788
O15067	PUR4_HUMAN	Phosphoribosylformylglycinamidine synthase (FGAM synthase) (FGAMS) (EC 6.3.5.3) (Formylglycinamide ribonucleotide amidotransferase) (FGAR amidotransferase) (FGAR-AT) (Formylglycinamide ribotide amidotransferase)	PFAS KIAA0361	Homo sapiens (Human)	1338	SUBCELLULAR LOCATION: Cytoplasm {ECO:0000250}.
P26641	EF1G_HUMAN	Elongation factor 1-gamma (EF-1-gamma) (eEF-1B gamma)	EEF1G EF1G PRO1608	Homo sapiens (Human)	437
Q13325	IFIT5_HUMAN	Interferon-induced protein with tetratricopeptide repeats 5 (IFIT-5) (Interferon-induced 58 kDa protein) (Retinoic acid- and interferon-inducible 58 kDa protein) (P58)	IFIT5 ISG58 RI58	Homo sapiens (Human)	482	SUBCELLULAR LOCATION: Cell projection, ruffle membrane {ECO:0000269|PubMed:23317505}. Note=Colocalized with DDX58/RIG-I at cell surface ruffles. Localizes to actin-rich protrusions from the apical cell surface.
O14654	IRS4_HUMAN	Insulin receptor substrate 4 (IRS-4) (160 kDa phosphotyrosine protein) (py160) (Phosphoprotein of 160 kDa) (pp160)	IRS4	Homo sapiens (Human)	1257	SUBCELLULAR LOCATION: Cell membrane {ECO:0000269|PubMed:9553137}; Peripheral membrane protein {ECO:0000269|PubMed:9553137}; Cytoplasmic side {ECO:0000269|PubMed:9553137}.
Q68DQ2	CRBG3_HUMAN	Very large A-kinase anchor protein (vlAKAP) (Beta/gamma crystallin domain-containing protein 3)	CRYBG3	Homo sapiens (Human)	2970
Q8WZ74	CTTB2_HUMAN	Cortactin-binding protein 2 (CortBP2)	CTTNBP2 C7orf8 CORTBP2 KIAA1758	Homo sapiens (Human)	1663	SUBCELLULAR LOCATION: Cytoplasm, cell cortex {ECO:0000250}. Cell projection, dendritic spine {ECO:0000250}. Note=Remains associated with dendritic spines even after glutamate stimulation. {ECO:0000250}.
O00763	ACACB_HUMAN	Acetyl-CoA carboxylase 2 (EC 6.4.1.2) (ACC-beta) [Includes: Biotin carboxylase (EC 6.3.4.14)]	ACACB ACC2 ACCB	Homo sapiens (Human)	2458	SUBCELLULAR LOCATION: Mitochondrion {ECO:0000269|PubMed:10677481}. Nucleus {ECO:0000269|PubMed:10677481}. Endomembrane system. Note=May associate with membranes.
P51648	AL3A2_HUMAN	Fatty aldehyde dehydrogenase (EC 1.2.1.3) (Aldehyde dehydrogenase 10) (Aldehyde dehydrogenase family 3 member A2) (Microsomal aldehyde dehydrogenase)	ALDH3A2 ALDH10 FALDH	Homo sapiens (Human)	485	SUBCELLULAR LOCATION: Microsome membrane {ECO:0000269|PubMed:9133646}; Single-pass membrane protein {ECO:0000305|PubMed:25047030, ECO:0000305|PubMed:9133646}. Endoplasmic reticulum membrane {ECO:0000305|PubMed:9133646}; Single-pass membrane protein {ECO:0000305|PubMed:25047030, ECO:0000305|PubMed:9133646}; Cytoplasmic side {ECO:0000250|UniProtKB:P30839}.
Q9H6Z4	RANB3_HUMAN	Ran-binding protein 3 (RanBP3)	RANBP3	Homo sapiens (Human)	567	SUBCELLULAR LOCATION: Cytoplasm {ECO:0000269|PubMed:19289081}. Nucleus {ECO:0000269|PubMed:19289081}.
Q7Z478	DHX29_HUMAN	ATP-dependent RNA helicase DHX29 (EC 3.6.4.13) (DEAH box protein 29) (Nucleic acid helicase DDXx)	DHX29 DDX29	Homo sapiens (Human)	1369	SUBCELLULAR LOCATION: Cytoplasm {ECO:0000255|HAMAP-Rule:MF_03068}.
Q8WXH0	SYNE2_HUMAN	Nesprin-2 (KASH domain-containing protein 2) (KASH2) (Nuclear envelope spectrin repeat protein 2) (Nucleus and actin connecting element protein) (Protein NUANCE) (Synaptic nuclear envelope protein 2) (Syne-2)	SYNE2 KIAA1011 NUA	Homo sapiens (Human)	6885	SUBCELLULAR LOCATION: Nucleus outer membrane {ECO:0000305}; Single-pass type IV membrane protein {ECO:0000305}; Cytoplasmic side {ECO:0000305}. Sarcoplasmic reticulum membrane {ECO:0000305|PubMed:15671068}; Single-pass type IV membrane protein {ECO:0000305}. Cell membrane {ECO:0000305}; Single-pass membrane protein {ECO:0000305}. Cytoplasm, cytoskeleton. Mitochondrion. Nucleus, nucleoplasm. Cytop…
O00232	PSD12_HUMAN	26S proteasome non-ATPase regulatory subunit 12 (26S proteasome regulatory subunit RPN5) (26S proteasome regulatory subunit p55)	PSMD12	Homo sapiens (Human)	456
Q15942	ZYX_HUMAN	Zyxin (Zyxin-2)	ZYX	Homo sapiens (Human)	572	SUBCELLULAR LOCATION: Cytoplasm. Cytoplasm, cytoskeleton. Nucleus. Cell junction, focal adhesion. Note=Associates with the actin cytoskeleton near the adhesion plaques. Enters the nucleus in the presence of HESX1.
Q9UPN3	MACF1_HUMAN	Microtubule-actin cross-linking factor 1, isoforms 1/2/3/5 (620 kDa actin-binding protein) (ABP620) (Actin cross-linking family protein 7) (Macrophin-1) (Trabeculin-alpha)	MACF1 ABP620 ACF7 KIAA0465 KIAA1251	Homo sapiens (Human)	7388	SUBCELLULAR LOCATION: Isoform 2: Cytoplasm, cytoskeleton {ECO:0000269|PubMed:15265687, ECO:0000269|PubMed:27693509}. Cytoplasm {ECO:0000269|PubMed:15265687}. Golgi apparatus {ECO:0000269|PubMed:15265687}. Cell membrane {ECO:0000269|PubMed:20937854}. Cell projection, ruffle membrane {ECO:0000269|PubMed:20937854}. Note=The phosphorylated form is found in the cytoplasm while the non-phosphorylated f…
Q9UGP8	SEC63_HUMAN	Translocation protein SEC63 homolog	SEC63 SEC63L	Homo sapiens (Human)	760	SUBCELLULAR LOCATION: Endoplasmic reticulum membrane; Multi-pass membrane protein.
Q9BZE4	NOG1_HUMAN	Nucleolar GTP-binding protein 1 (Chronic renal failure gene protein) (GTP-binding protein NGB)	GTPBP4 CRFG NOG1	Homo sapiens (Human)	634	SUBCELLULAR LOCATION: Nucleus, nucleolus {ECO:0000269|PubMed:11316846, ECO:0000269|PubMed:12429849, ECO:0000269|Ref.8}.
Q6NUQ1	RINT1_HUMAN	RAD50-interacting protein 1 (RAD50 interactor 1) (HsRINT-1) (RINT-1)	RINT1	Homo sapiens (Human)	792	SUBCELLULAR LOCATION: Cytoplasm. Endoplasmic reticulum membrane; Peripheral membrane protein.
Q9UBS9	SUCO_HUMAN	SUN domain-containing ossification factor (Membrane protein CH1) (Protein osteopotentia homolog) (SUN-like protein 1)	SUCO C1orf9 CH1 OPT SLP1	Homo sapiens (Human)	1254	SUBCELLULAR LOCATION: Rough endoplasmic reticulum membrane {ECO:0000250}; Single-pass type I membrane protein {ECO:0000250}.
Q15417	CNN3_HUMAN	Calponin-3 (Calponin, acidic isoform)	CNN3	Homo sapiens (Human)	329
P35580	MYH10_HUMAN	Myosin-10 (Cellular myosin heavy chain, type B) (Myosin heavy chain 10) (Myosin heavy chain, non-muscle IIb) (Non-muscle myosin heavy chain B) (NMMHC-B) (Non-muscle myosin heavy chain IIb) (NMMHC II-b) (NMMHC-IIB)	MYH10	Homo sapiens (Human)	1976	SUBCELLULAR LOCATION: Cell projection, lamellipodium {ECO:0000269|PubMed:20052411, ECO:0000269|PubMed:22480440}. Note=Colocalizes with MCC at the leading edge of migrating cells.
Q9HC62	SENP2_HUMAN	Sentrin-specific protease 2 (EC 3.4.22.-) (Axam2) (SMT3-specific isopeptidase 2) (Smt3ip2) (Sentrin/SUMO-specific protease SENP2)	SENP2 KIAA1331	Homo sapiens (Human)	589	SUBCELLULAR LOCATION: Nucleus, nuclear pore complex {ECO:0000269|PubMed:12192048}. Nucleus membrane {ECO:0000269|PubMed:12192048}; Peripheral membrane protein {ECO:0000269|PubMed:12192048}; Nucleoplasmic side {ECO:0000269|PubMed:12192048}. Cytoplasm {ECO:0000269|PubMed:16738331}. Note=Shuttles between cytoplasm and nucleus. {ECO:0000269|PubMed:16738331}.
O95573	ACSL3_HUMAN	Long-chain-fatty-acid--CoA ligase 3 (EC 6.2.1.3) (Long-chain acyl-CoA synthetase 3) (LACS 3)	ACSL3 ACS3 FACL3 LACS3	Homo sapiens (Human)	720	SUBCELLULAR LOCATION: Mitochondrion outer membrane {ECO:0000250}; Single-pass type III membrane protein {ECO:0000250}. Peroxisome membrane {ECO:0000250}; Single-pass type III membrane protein {ECO:0000250}. Microsome membrane {ECO:0000250}; Single-pass type III membrane protein {ECO:0000250}. Endoplasmic reticulum membrane {ECO:0000250}; Single-pass type III membrane protein {ECO:0000250}.
P22314	UBA1_HUMAN	Ubiquitin-like modifier-activating enzyme 1 (EC 6.2.1.45) (Protein A1S9) (Ubiquitin-activating enzyme E1)	UBA1 A1S9T UBE1	Homo sapiens (Human)	1058	SUBCELLULAR LOCATION: Cytoplasm {ECO:0000269|PubMed:1376922}. Mitochondrion {ECO:0000269|PubMed:1376922}. Nucleus {ECO:0000269|PubMed:1376922, ECO:0000269|PubMed:22456334}.; SUBCELLULAR LOCATION: Isoform 1: Nucleus {ECO:0000269|PubMed:7528747, ECO:0000269|PubMed:9099746}.; SUBCELLULAR LOCATION: Isoform 2: Cytoplasm {ECO:0000269|PubMed:7528747}.
Q9NX40	OCAD1_HUMAN	OCIA domain-containing protein 1 (Ovarian cancer immunoreactive antigen domain containing 1) (Ovarian carcinoma immunoreactive antigen)	OCIAD1 ASRIJ OCIA	Homo sapiens (Human)	245	SUBCELLULAR LOCATION: Endosome {ECO:0000250|UniProtKB:Q9CRD0}.
Q96HY6	DDRGK_HUMAN	DDRGK domain-containing protein 1 (Dashurin) (UFM1-binding and PCI domain-containing protein 1)	DDRGK1 C20orf116 UFBP1	Homo sapiens (Human)	314	SUBCELLULAR LOCATION: Endoplasmic reticulum {ECO:0000269|PubMed:20018847}.
Q9Y5A9	YTHD2_HUMAN	YTH domain-containing family protein 2 (CLL-associated antigen KW-14) (High-glucose-regulated protein 8) (Renal carcinoma antigen NY-REN-2)	YTHDF2 HGRG8	Homo sapiens (Human)	579	SUBCELLULAR LOCATION: Cytoplasm, cytosol {ECO:0000269|PubMed:26458103}. Nucleus {ECO:0000269|PubMed:26458103}. Cytoplasm, P-body {ECO:0000269|PubMed:24284625}. Note=Localizes to the cytosol and relocates to the nucleus following heat shock stress (PubMed:26458103). {ECO:0000269|PubMed:26458103}.
Q13190	STX5_HUMAN	Syntaxin-5	STX5 STX5A	Homo sapiens (Human)	355	SUBCELLULAR LOCATION: Endoplasmic reticulum-Golgi intermediate compartment membrane {ECO:0000250|UniProtKB:Q08851}; Single-pass type IV membrane protein {ECO:0000255}. Golgi apparatus membrane {ECO:0000250|UniProtKB:Q08851}. Note=Localizes throughout the Golgi apparatus, but most abundant in the cis-most cisternae. {ECO:0000250|UniProtKB:Q08851}.
Q9NX58	LYAR_HUMAN	Cell growth-regulating nucleolar protein	LYAR PNAS-5	Homo sapiens (Human)	379	SUBCELLULAR LOCATION: Nucleus {ECO:0000269|PubMed:25092918}. Nucleus, nucleolus {ECO:0000269|PubMed:12429849, ECO:0000269|PubMed:24495227}. Cytoplasm {ECO:0000269|PubMed:24990247}. Cell projection, cilium, photoreceptor outer segment {ECO:0000250|UniProtKB:Q08288}. Note=Component of pre-ribosomal particles, including pre-40S, pre-60S and pre-90S (PubMed:24495227). Associated with cytoplasmic ribo…
P78312	F193A_HUMAN	Protein FAM193A (Protein IT14)	FAM193A C4orf8 RES4-22	Homo sapiens (Human)	1265
P54136	SYRC_HUMAN	Arginine--tRNA ligase, cytoplasmic (EC 6.1.1.19) (Arginyl-tRNA synthetase) (ArgRS)	RARS	Homo sapiens (Human)	660	SUBCELLULAR LOCATION: Cytoplasm {ECO:0000269|PubMed:16055448, ECO:0000269|PubMed:16430231}. Cytoplasm, cytosol {ECO:0000269|PubMed:19289464}.
P11171	41_HUMAN	Protein 4.1 (P4.1) (4.1R) (Band 4.1) (EPB4.1)	EPB41 E41P	Homo sapiens (Human)	864	SUBCELLULAR LOCATION: Cytoplasm, cytoskeleton {ECO:0000269|PubMed:12427749}. Cytoplasm, cell cortex {ECO:0000269|PubMed:12427749, ECO:0000269|PubMed:23870127}. Nucleus {ECO:0000269|PubMed:12427749}.
Q86UE4	LYRIC_HUMAN	Protein LYRIC (3D3/LYRIC) (Astrocyte elevated gene-1 protein) (AEG-1) (Lysine-rich CEACAM1 co-isolated protein) (Metadherin) (Metastasis adhesion protein)	MTDH AEG1 LYRIC	Homo sapiens (Human)	582	SUBCELLULAR LOCATION: Endoplasmic reticulum membrane; Single-pass membrane protein. Nucleus membrane {ECO:0000250}; Single-pass membrane protein {ECO:0000250}. Cell junction, tight junction {ECO:0000250}. Nucleus, nucleolus {ECO:0000250}. Cytoplasm, perinuclear region. Note=In epithelial cells, recruited to tight junctions (TJ) during the maturation of the TJ complexes. A nucleolar staining may b…
Q14974	IMB1_HUMAN	Importin subunit beta-1 (Importin-90) (Karyopherin subunit beta-1) (Nuclear factor p97) (Pore targeting complex 97 kDa subunit) (PTAC97)	KPNB1 NTF97	Homo sapiens (Human)	876	SUBCELLULAR LOCATION: Cytoplasm {ECO:0000269|PubMed:11891849}. Nucleus envelope {ECO:0000269|PubMed:11891849}.
P35658	NU214_HUMAN	Nuclear pore complex protein Nup214 (214 kDa nucleoporin) (Nucleoporin Nup214) (Protein CAN)	NUP214 CAIN CAN KIAA0023	Homo sapiens (Human)	2090	SUBCELLULAR LOCATION: Nucleus, nuclear pore complex {ECO:0000269|PubMed:8108440}. Note=Cytoplasmic side of the nuclear pore complex. {ECO:0000269|PubMed:8108440}.
Q9Y520	PRC2C_HUMAN	Protein PRRC2C (BAT2 domain-containing protein 1) (HBV X-transactivated gene 2 protein) (HBV XAg-transactivated protein 2) (HLA-B-associated transcript 2-like 2) (Proline-rich and coiled-coil-containing protein 2C)	PRRC2C BAT2D1 BAT2L2 KIAA1096 XTP2	Homo sapiens (Human)	2896
P50402	EMD_HUMAN	Emerin	EMD EDMD STA	Homo sapiens (Human)	254	SUBCELLULAR LOCATION: Nucleus inner membrane {ECO:0000269|PubMed:19167377}; Single-pass membrane protein; Nucleoplasmic side {ECO:0000269|PubMed:19167377}. Nucleus outer membrane. Note=Colocalized with BANF1 at the central region of the assembling nuclear rim, near spindle-attachment sites. The accumulation of different intermediates of prelamin-A/C (non-farnesylated or carboxymethylated farnesyl…
Q9NV66	TYW1_HUMAN	S-adenosyl-L-methionine-dependent tRNA 4-demethylwyosine synthase (EC 4.1.3.44) (Radical S-adenosyl methionine and flavodoxin domain-containing protein 1) (tRNA wybutosine-synthesizing protein 1 homolog) (tRNA-yW-synthesizing protein)	TYW1 RSAFD1	Homo sapiens (Human)	732
Q92545	TM131_HUMAN	Transmembrane protein 131 (Protein RW1)	TMEM131 KIAA0257 RW1	Homo sapiens (Human)	1883	SUBCELLULAR LOCATION: Membrane {ECO:0000305}; Multi-pass membrane protein {ECO:0000305}.
P35998	PRS7_HUMAN	26S proteasome regulatory subunit 7 (26S proteasome AAA-ATPase subunit RPT1) (Proteasome 26S subunit ATPase 2) (Protein MSS1)	PSMC2 MSS1	Homo sapiens (Human)	433	SUBCELLULAR LOCATION: Cytoplasm {ECO:0000269|PubMed:22078707}. Note=Colocalizes with TRIM5 in cytoplasmic bodies. {ECO:0000269|PubMed:22078707}.
P30419	NMT1_HUMAN	Glycylpeptide N-tetradecanoyltransferase 1 (EC 2.3.1.97) (Myristoyl-CoA:protein N-myristoyltransferase 1) (NMT 1) (Type I N-myristoyltransferase) (Peptide N-myristoyltransferase 1)	NMT1 NMT	Homo sapiens (Human)	496	SUBCELLULAR LOCATION: Cytoplasm {ECO:0000269|PubMed:9353336, ECO:0000269|PubMed:9506952}. Cytoplasm, cytosol {ECO:0000269|PubMed:9353336}. Membrane {ECO:0000269|PubMed:9506952}; Peripheral membrane protein {ECO:0000269|PubMed:9506952}. Note=Copurifies with ribosomes. {ECO:0000269|PubMed:9353336}.
P52948	NUP98_HUMAN	Nuclear pore complex protein Nup98-Nup96 (EC 3.4.21.-) [Cleaved into: Nuclear pore complex protein Nup98 (98 kDa nucleoporin) (Nucleoporin Nup98) (Nup98); Nuclear pore complex protein Nup96 (96 kDa nucleoporin) (Nucleoporin Nup96) (Nup96)]	NUP98 ADAR2	Homo sapiens (Human)	1817	SUBCELLULAR LOCATION: Nucleus membrane {ECO:0000269|PubMed:10087256, ECO:0000269|PubMed:11106761, ECO:0000269|PubMed:11839768, ECO:0000269|PubMed:12191480, ECO:0000269|PubMed:12802065, ECO:0000269|PubMed:15229283, ECO:0000269|PubMed:20407419, ECO:0000269|PubMed:28221134}; Peripheral membrane protein; Nucleoplasmic side {ECO:0000269|PubMed:11839768}. Nucleus, nuclear pore complex {ECO:0000269|PubM…
Q06190	P2R3A_HUMAN	Serine/threonine-protein phosphatase 2A regulatory subunit B'' subunit alpha (PP2A subunit B isoform PR72/PR130) (PP2A subunit B isoform R3 isoform) (PP2A subunit B isoforms B''-PR72/PR130) (PP2A subunit B isoforms B72/B130) (Serine/threonine-protein phosphatase 2A 72/130 kDa regulatory subunit B)	PPP2R3A PPP2R3	Homo sapiens (Human)	1150
Q15555	MARE2_HUMAN	Microtubule-associated protein RP/EB family member 2 (APC-binding protein EB2) (End-binding protein 2) (EB2)	MAPRE2 RP1	Homo sapiens (Human)	327	SUBCELLULAR LOCATION: Cytoplasm, cytoskeleton {ECO:0000269|PubMed:10188731}. Note=Associated with the microtubule network. Accumulates at the plus end of microtubules.
Q8N6T3	ARFG1_HUMAN	ADP-ribosylation factor GTPase-activating protein 1 (ARF GAP 1) (ADP-ribosylation factor 1 GTPase-activating protein) (ARF1 GAP) (ARF1-directed GTPase-activating protein)	ARFGAP1 ARF1GAP	Homo sapiens (Human)	406	SUBCELLULAR LOCATION: Cytoplasm {ECO:0000250}. Golgi apparatus {ECO:0000250}. Note=Associates with the Golgi complex. {ECO:0000250}.
O14641	DVL2_HUMAN	Segment polarity protein dishevelled homolog DVL-2 (Dishevelled-2) (DSH homolog 2)	DVL2	Homo sapiens (Human)	736	SUBCELLULAR LOCATION: Cell membrane {ECO:0000250|UniProtKB:Q60838}; Peripheral membrane protein {ECO:0000250|UniProtKB:Q60838}; Cytoplasmic side {ECO:0000250|UniProtKB:Q60838}. Cytoplasm, cytosol {ECO:0000250|UniProtKB:Q60838}. Cytoplasmic vesicle {ECO:0000250|UniProtKB:Q60838}. Nucleus {ECO:0000269|PubMed:25805136}. Note=Localizes at the cell membrane upon interaction with frizzled family member…
P07197	NFM_HUMAN	Neurofilament medium polypeptide (NF-M) (160 kDa neurofilament protein) (Neurofilament 3) (Neurofilament triplet M protein)	NEFM NEF3 NFM	Homo sapiens (Human)	916
Q9H9J4	UBP42_HUMAN	Ubiquitin carboxyl-terminal hydrolase 42 (EC 3.4.19.12) (Deubiquitinating enzyme 42) (Ubiquitin thioesterase 42) (Ubiquitin-specific-processing protease 42)	USP42	Homo sapiens (Human)	1324
Q8NFQ8	TOIP2_HUMAN	Torsin-1A-interacting protein 2 (Lumenal domain-like LAP1)	TOR1AIP2 IFRG15 LULL1	Homo sapiens (Human)	470	SUBCELLULAR LOCATION: Endoplasmic reticulum membrane; Single-pass membrane protein. Nucleus membrane.
A8CG34	P121C_HUMAN	Nuclear envelope pore membrane protein POM 121C (Nuclear pore membrane protein 121-2) (POM121-2) (Pore membrane protein of 121 kDa C)	POM121C	Homo sapiens (Human)	1229	SUBCELLULAR LOCATION: Nucleus, nuclear pore complex {ECO:0000269|PubMed:17900573}. Nucleus membrane {ECO:0000269|PubMed:17900573}; Single-pass membrane protein {ECO:0000269|PubMed:17900573}. Endoplasmic reticulum membrane {ECO:0000250}; Single-pass membrane protein {ECO:0000250}. Note=Stably associated with the NPC throughout interphase and the endoplasmic reticulum during metaphase. {ECO:0000250…
Q96S66	CLCC1_HUMAN	Chloride channel CLIC-like protein 1 (Mid-1-related chloride channel protein 1)	CLCC1 KIAA0761 MCLC	Homo sapiens (Human)	551	SUBCELLULAR LOCATION: Membrane {ECO:0000305}; Multi-pass membrane protein {ECO:0000305}. Endoplasmic reticulum. Golgi apparatus. Nucleus {ECO:0000250}.
Q9Y4E8	UBP15_HUMAN	Ubiquitin carboxyl-terminal hydrolase 15 (EC 3.4.19.12) (Deubiquitinating enzyme 15) (Ubiquitin thioesterase 15) (Ubiquitin-specific-processing protease 15) (Unph-2) (Unph4)	USP15 KIAA0529	Homo sapiens (Human)	981	SUBCELLULAR LOCATION: Cytoplasm {ECO:0000269|PubMed:21947082, ECO:0000269|PubMed:24526689}. Nucleus {ECO:0000269|PubMed:21947082, ECO:0000269|PubMed:24526689}. Mitochondrion {ECO:0000269|PubMed:24852371}.
Q00839	HNRPU_HUMAN	Heterogeneous nuclear ribonucleoprotein U (hnRNP U) (GRIP120) (Nuclear p120 ribonucleoprotein) (Scaffold-attachment factor A) (SAF-A) (p120) (pp120)	HNRNPU C1orf199 HNRPU SAFA U21.1	Homo sapiens (Human)	825	SUBCELLULAR LOCATION: Nucleus {ECO:0000269|PubMed:10671544, ECO:0000269|PubMed:11003645, ECO:0000269|PubMed:1324173, ECO:0000269|PubMed:14608463, ECO:0000269|PubMed:15563465, ECO:0000269|PubMed:19617346, ECO:0000269|PubMed:21242313, ECO:0000269|PubMed:8174554, ECO:0000269|PubMed:9353307, ECO:0000269|PubMed:9405365}. Nucleus matrix {ECO:0000269|PubMed:1324173, ECO:0000269|PubMed:14608463, ECO:0000…
Q9H2M9	RBGPR_HUMAN	Rab3 GTPase-activating protein non-catalytic subunit (RGAP-iso) (Rab3 GTPase-activating protein 150 kDa subunit) (Rab3-GAP p150) (Rab3-GAP150) (Rab3-GAP regulatory subunit)	RAB3GAP2 KIAA0839	Homo sapiens (Human)	1393	SUBCELLULAR LOCATION: Cytoplasm. Note=In neurons, it is enriched in the synaptic soluble fraction.
Q9UIF9	BAZ2A_HUMAN	Bromodomain adjacent to zinc finger domain protein 2A (Transcription termination factor I-interacting protein 5) (TTF-I-interacting protein 5) (Tip5) (hWALp3)	BAZ2A KIAA0314 TIP5	Homo sapiens (Human)	1905	SUBCELLULAR LOCATION: Nucleus, nucleolus {ECO:0000250}. Note=Colocalizes with the basal RNA polymerase I transcription factor UBF in the nucleolus. {ECO:0000250}.
A0FGR8	ESYT2_HUMAN	Extended synaptotagmin-2 (E-Syt2) (Chr2Syt)	ESYT2 FAM62B KIAA1228	Homo sapiens (Human)	921	SUBCELLULAR LOCATION: Cell membrane; Peripheral membrane protein. Endoplasmic reticulum membrane; Multi-pass membrane protein. Note=Detected at sites of contact between the endoplasmic reticulum membrane and the cell membrane. Recruited to the cell membrane via the third C2 domain.
P17980	PRS6A_HUMAN	26S proteasome regulatory subunit 6A (26S proteasome AAA-ATPase subunit RPT5) (Proteasome 26S subunit ATPase 3) (Proteasome subunit P50) (Tat-binding protein 1) (TBP-1)	PSMC3 TBP1	Homo sapiens (Human)	439	SUBCELLULAR LOCATION: Cytoplasm {ECO:0000305}. Nucleus {ECO:0000305}. Note=Colocalizes with TRIM5 in the cytoplasmic bodies. {ECO:0000250|UniProtKB:O88685}.
Q96JB5	CK5P3_HUMAN	CDK5 regulatory subunit-associated protein 3 (CDK5 activator-binding protein C53) (LXXLL/leucine-zipper-containing ARF-binding protein) (Protein HSF-27)	CDK5RAP3 IC53 LZAP MSTP016 OK/SW-cl.114 PP1553	Homo sapiens (Human)	506	SUBCELLULAR LOCATION: Nucleus {ECO:0000269|PubMed:16173922}. Cytoplasm {ECO:0000269|PubMed:15790566, ECO:0000269|PubMed:16173922, ECO:0000269|PubMed:19223857}. Cytoplasm, cytoskeleton, microtubule organizing center, centrosome {ECO:0000269|PubMed:19223857}. Note=Colocalizes and associates with microtubules. {ECO:0000269|PubMed:23478299}.
Q9Y2Z0	SGT1_HUMAN	Protein SGT1 homolog (Protein 40-6-3) (Sgt1) (Suppressor of G2 allele of SKP1 homolog)	SUGT1	Homo sapiens (Human)	365	SUBCELLULAR LOCATION: Cytoplasm {ECO:0000269|PubMed:21864708}. Nucleus {ECO:0000269|PubMed:21864708}. Note=Translocates to the nucleus upon heat shock, requiring S100A6.
Q86T24	KAISO_HUMAN	Transcriptional regulator Kaiso (Zinc finger and BTB domain-containing protein 33)	ZBTB33 KAISO ZNF348	Homo sapiens (Human)	672	SUBCELLULAR LOCATION: Nucleus {ECO:0000269|PubMed:15781635, ECO:0000269|PubMed:16354688}. Cytoplasm {ECO:0000269|PubMed:15781635}. Note=Also cytoplasmic in cells grown at high densities.
Q7Z6E9	RBBP6_HUMAN	E3 ubiquitin-protein ligase RBBP6 (EC 2.3.2.27) (Proliferation potential-related protein) (Protein P2P-R) (RING-type E3 ubiquitin transferase RBBP6) (Retinoblastoma-binding Q protein 1) (RBQ-1) (Retinoblastoma-binding protein 6) (p53-associated cellular protein of testis)	RBBP6 P2PR PACT RBQ1 My038	Homo sapiens (Human)	1792	SUBCELLULAR LOCATION: Nucleus, nucleolus. Chromosome. Cytoplasm, cytoskeleton, microtubule organizing center, centrosome. Note=Colocalizes with mitotic chromosomes. Colocalizes with NEK6 in the centrosome.
P08670	VIME_HUMAN	Vimentin	VIM	Homo sapiens (Human)	466	SUBCELLULAR LOCATION: Cytoplasm {ECO:0000269|PubMed:21465480, ECO:0000269|PubMed:29496907}. Cytoplasm, cytoskeleton {ECO:0000269|PubMed:29496907}. Nucleus matrix {ECO:0000250|UniProtKB:P31000}.
Q9H089	LSG1_HUMAN	Large subunit GTPase 1 homolog (hLsg1) (EC 3.6.1.-)	LSG1	Homo sapiens (Human)	658	SUBCELLULAR LOCATION: Cytoplasm {ECO:0000269|PubMed:16209721}. Endoplasmic reticulum {ECO:0000269|PubMed:16209721}. Nucleus, Cajal body {ECO:0000269|PubMed:16209721}. Note=Shuttles between the Cajal bodies in the nucleus and the endoplasmic reticulum.
Q14157	UBP2L_HUMAN	Ubiquitin-associated protein 2-like (Protein NICE-4)	UBAP2L KIAA0144 NICE4	Homo sapiens (Human)	1087
Q9BZK3	NACP4_HUMAN	Putative nascent polypeptide-associated complex subunit alpha-like protein (Alpha-NAC pseudogene 1) (NAC-alpha pseudogene 1) (NACA family member 4, pseudogene)	NACA4P NACAP1 FKSG17	Homo sapiens (Human)	213
P46060	RAGP1_HUMAN	Ran GTPase-activating protein 1 (RanGAP1)	RANGAP1 KIAA1835 SD	Homo sapiens (Human)	587	SUBCELLULAR LOCATION: Cytoplasm {ECO:0000269|PubMed:15037602, ECO:0000305|PubMed:8146159}. Nucleus, nucleoplasm {ECO:0000269|PubMed:8146159}. Nucleus envelope {ECO:0000269|PubMed:11854305, ECO:0000269|PubMed:15037602}. Chromosome, centromere, kinetochore {ECO:0000269|PubMed:11854305}. Cytoplasm, cytoskeleton, spindle {ECO:0000269|PubMed:11854305, ECO:0000269|PubMed:15037602}. Note=Cytoplasmic dur…
P05556	ITB1_HUMAN	Integrin beta-1 (Fibronectin receptor subunit beta) (Glycoprotein IIa) (GPIIA) (VLA-4 subunit beta) (CD antigen CD29)	ITGB1 FNRB MDF2 MSK12	Homo sapiens (Human)	798	SUBCELLULAR LOCATION: Cell membrane {ECO:0000303|PubMed:10455171}; Single-pass type I membrane protein {ECO:0000255}. Cell projection, invadopodium membrane {ECO:0000269|PubMed:10455171}; Single-pass type I membrane protein {ECO:0000255}. Cell projection, ruffle membrane {ECO:0000303|PubMed:10455171}; Single-pass type I membrane protein {ECO:0000255}. Recycling endosome {ECO:0000269|PubMed:162567…
Q5SW79	CE170_HUMAN	Centrosomal protein of 170 kDa (Cep170) (KARP-1-binding protein) (KARP1-binding protein)	CEP170 FAM68A KAB KIAA0470	Homo sapiens (Human)	1584	SUBCELLULAR LOCATION: Cytoplasm, cytoskeleton, microtubule organizing center, centrosome, centriole {ECO:0000269|PubMed:15616186, ECO:0000269|PubMed:23386061}. Cytoplasm, cytoskeleton, spindle {ECO:0000269|PubMed:15616186}. Note=Associated with the mature mother centriole. Associated with spindle microtubules during mitosis. Localizes to the distal appendage region of the centriole. {ECO:0000269|…
Q9BXW9	FACD2_HUMAN	Fanconi anemia group D2 protein (Protein FACD2)	FANCD2 FACD	Homo sapiens (Human)	1451	SUBCELLULAR LOCATION: Nucleus {ECO:0000269|PubMed:11239454, ECO:0000269|PubMed:12093742, ECO:0000269|PubMed:19465921, ECO:0000269|PubMed:19465922}. Note=Concentrates in nuclear foci during S phase and upon genotoxic stress. At the onset of mitosis, excluded from chromosomes and diffuses into the cytoplasm, returning to the nucleus at the end of cell division. Observed in a few spots localized in …
Q5SQN1	SNP47_HUMAN	Synaptosomal-associated protein 47 (SNAP-47) (Epididymis luminal protein 170) (Synaptosomal-associated 47 kDa protein)	SNAP47 C1orf142 HEL170 SVAP1	Homo sapiens (Human)	464	SUBCELLULAR LOCATION: Endomembrane system {ECO:0000250}. Cytoplasm, perinuclear region {ECO:0000250}. Note=Appears to be exclusively membrane-bound. {ECO:0000250}.
P27797	CALR_HUMAN	Calreticulin (CRP55) (Calregulin) (Endoplasmic reticulum resident protein 60) (ERp60) (HACBP) (grp60)	CALR CRTC	Homo sapiens (Human)	417	SUBCELLULAR LOCATION: Endoplasmic reticulum lumen {ECO:0000269|PubMed:10358038, ECO:0000269|PubMed:11149926}. Cytoplasm, cytosol {ECO:0000269|PubMed:11149926}. Secreted, extracellular space, extracellular matrix {ECO:0000305}. Cell surface {ECO:0000269|PubMed:10358038}. Sarcoplasmic reticulum lumen {ECO:0000250|UniProtKB:P28491}. Note=Also found in cell surface (T cells), cytosol and extracellula…
Q9NZJ5	E2AK3_HUMAN	Eukaryotic translation initiation factor 2-alpha kinase 3 (EC 2.7.11.1) (PRKR-like endoplasmic reticulum kinase) (Pancreatic eIF2-alpha kinase) (HsPEK)	EIF2AK3 PEK PERK	Homo sapiens (Human)	1116	SUBCELLULAR LOCATION: Endoplasmic reticulum membrane; Single-pass type I membrane protein.
Q15149	PLEC_HUMAN	Plectin (PCN) (PLTN) (Hemidesmosomal protein 1) (HD1) (Plectin-1)	PLEC PLEC1	Homo sapiens (Human)	4684	SUBCELLULAR LOCATION: Cytoplasm, cytoskeleton {ECO:0000269|PubMed:12482924}. Cell junction, hemidesmosome {ECO:0000269|PubMed:12482924}.
O75113	N4BP1_HUMAN	NEDD4-binding protein 1 (N4BP1)	N4BP1 KIAA0615	Homo sapiens (Human)	896	SUBCELLULAR LOCATION: Nucleus, nucleolus {ECO:0000250}. Nucleus, PML body {ECO:0000250}. Note=Primarily localizes to the nucleolus. Also localizes to the PML nuclear bodies, when desumoylated (By similarity). {ECO:0000250}.
Q99707	METH_HUMAN	Methionine synthase (EC 2.1.1.13) (5-methyltetrahydrofolate--homocysteine methyltransferase) (Vitamin-B12 dependent methionine synthase) (MS)	MTR	Homo sapiens (Human)	1265	SUBCELLULAR LOCATION: Cytoplasm.
Q8NEY1	NAV1_HUMAN	Neuron navigator 1 (Pore membrane and/or filament-interacting-like protein 3) (Steerin-1) (Unc-53 homolog 1) (unc53H1)	NAV1 KIAA1151 KIAA1213 POMFIL3 STEERIN1	Homo sapiens (Human)	1877	SUBCELLULAR LOCATION: Cytoplasm, cytoskeleton {ECO:0000250}. Note=Associates with a subset of microtubule plus ends. Enriched in neuronal growth cones (By similarity). {ECO:0000250}.
Q9ULH7	MRTFB_HUMAN	Myocardin-related transcription factor B (MRTF-B) (MKL/myocardin-like protein 2) (Megakaryoblastic leukemia 2)	MRTFB KIAA1243 MKL2	Homo sapiens (Human)	1088	SUBCELLULAR LOCATION: Nucleus {ECO:0000250}.
Q9BQG0	MBB1A_HUMAN	Myb-binding protein 1A	MYBBP1A P160	Homo sapiens (Human)	1328	SUBCELLULAR LOCATION: Cytoplasm {ECO:0000269|PubMed:12429849}. Nucleus {ECO:0000269|PubMed:12429849}. Nucleus, nucleolus {ECO:0000269|PubMed:12429849}. Note=Shuttles between the nucleus and cytoplasm. Nuclear import may be mediated by KPNA2, while export appears to depend partially on XPO1/CRM1 (By similarity). Predominantly nucleolar. {ECO:0000250|UniProtKB:Q7TPV4}.
Q92575	UBXN4_HUMAN	UBX domain-containing protein 4 (Erasin) (UBX domain-containing protein 2)	UBXN4 KIAA0242 UBXD2 UBXDC1	Homo sapiens (Human)	508	SUBCELLULAR LOCATION: Endoplasmic reticulum membrane {ECO:0000269|PubMed:16968747}; Peripheral membrane protein {ECO:0000269|PubMed:16968747}. Nucleus envelope {ECO:0000269|PubMed:16968747}. Note=Both the N- and the C-terminus face the cytosol. Also found in the nucleus envelope contiguous to the ER. {ECO:0000269|PubMed:16968747}.
P18850	ATF6A_HUMAN	Cyclic AMP-dependent transcription factor ATF-6 alpha (cAMP-dependent transcription factor ATF-6 alpha) (Activating transcription factor 6 alpha) (ATF6-alpha) [Cleaved into: Processed cyclic AMP-dependent transcription factor ATF-6 alpha]	ATF6	Homo sapiens (Human)	670	SUBCELLULAR LOCATION: Endoplasmic reticulum membrane; Single-pass type II membrane protein.; SUBCELLULAR LOCATION: Processed cyclic AMP-dependent transcription factor ATF-6 alpha: Nucleus. Note=Under ER stress the cleaved N-terminal cytoplasmic domain translocates into the nucleus. THBS4 promotes its nuclear shuttling.
Q86Y07	VRK2_HUMAN	Serine/threonine-protein kinase VRK2 (EC 2.7.11.1) (Vaccinia-related kinase 2)	VRK2	Homo sapiens (Human)	508	SUBCELLULAR LOCATION: Isoform 1: Cytoplasm. Endoplasmic reticulum membrane {ECO:0000305}; Single-pass type IV membrane protein {ECO:0000305}. Mitochondrion membrane {ECO:0000305}; Single-pass type IV membrane protein {ECO:0000305}.; SUBCELLULAR LOCATION: Isoform 2: Cytoplasm. Nucleus.
Q8TAT6	NPL4_HUMAN	Nuclear protein localization protein 4 homolog (Protein NPL4)	NPLOC4 KIAA1499 NPL4	Homo sapiens (Human)	608	SUBCELLULAR LOCATION: Cytoplasm, cytosol {ECO:0000250|UniProtKB:Q9ES54}. Endoplasmic reticulum {ECO:0000250|UniProtKB:Q9ES54}. Nucleus {ECO:0000250|UniProtKB:Q9ES54}. Note=Associated with the endoplasmic reticulum and nuclear. {ECO:0000250|UniProtKB:Q9ES54}.
Q14C86	GAPD1_HUMAN	GTPase-activating protein and VPS9 domain-containing protein 1 (GAPex-5) (Rab5-activating protein 6)	GAPVD1 GAPEX5 KIAA1521 RAP6	Homo sapiens (Human)	1478	SUBCELLULAR LOCATION: Membrane {ECO:0000269|PubMed:16410077}; Peripheral membrane protein {ECO:0000269|PubMed:16410077}. Endosome {ECO:0000269|PubMed:16410077}. Note=Recruited to the plasma membrane by TRIP10/CIP4 in response to insulin.
O95801	TTC4_HUMAN	Tetratricopeptide repeat protein 4 (TPR repeat protein 4)	TTC4 My044	Homo sapiens (Human)	387
Q5JSH3	WDR44_HUMAN	WD repeat-containing protein 44 (Rabphilin-11)	WDR44	Homo sapiens (Human)	913	SUBCELLULAR LOCATION: Cytoplasm, cytosol. Cytoplasm, perinuclear region. Endosome membrane. Golgi apparatus, trans-Golgi network. Note=Colocalized with RAB11 along microtubules oriented toward lamellipodia. {ECO:0000250}.
Q9Y394	DHRS7_HUMAN	Dehydrogenase/reductase SDR family member 7 (EC 1.1.-.-) (Retinal short-chain dehydrogenase/reductase 4) (retSDR4) (Short chain dehydrogenase/reductase family 34C member 1)	DHRS7 DHRS7A RETSDR4 SDR34C1 CGI-86 UNQ285/PRO3448	Homo sapiens (Human)	339
P11021	BIP_HUMAN	Endoplasmic reticulum chaperone BiP (EC 3.6.4.10) (78 kDa glucose-regulated protein) (GRP-78) (Binding-immunoglobulin protein) (BiP) (Heat shock protein 70 family protein 5) (HSP70 family protein 5) (Heat shock protein family A member 5) (Immunoglobulin heavy chain-binding protein)	HSPA5 GRP78	Homo sapiens (Human)	654	SUBCELLULAR LOCATION: Endoplasmic reticulum lumen {ECO:0000269|PubMed:21080038, ECO:0000269|PubMed:21289099, ECO:0000269|PubMed:23990668, ECO:0000269|PubMed:29497057}. Melanosome {ECO:0000269|PubMed:12643545}. Cytoplasm {ECO:0000250|UniProtKB:P20029}. Note=Identified by mass spectrometry in melanosome fractions from stage I to stage IV. {ECO:0000269|PubMed:12643545}.
O14617	AP3D1_HUMAN	AP-3 complex subunit delta-1 (AP-3 complex subunit delta) (Adaptor-related protein complex 3 subunit delta-1) (Delta-adaptin)	AP3D1 PRO0039	Homo sapiens (Human)	1153	SUBCELLULAR LOCATION: Cytoplasm {ECO:0000250}. Golgi apparatus membrane {ECO:0000250}; Peripheral membrane protein {ECO:0000250}; Cytoplasmic side {ECO:0000250}.
Q96BY7	ATG2B_HUMAN	Autophagy-related protein 2 homolog B	ATG2B C14orf103	Homo sapiens (Human)	2078	SUBCELLULAR LOCATION: Preautophagosomal structure membrane {ECO:0000269|PubMed:22219374}; Peripheral membrane protein {ECO:0000269|PubMed:22219374}. Lipid droplet {ECO:0000269|PubMed:22219374}.
Q6NUQ4	TM214_HUMAN	Transmembrane protein 214	TMEM214 PP446	Homo sapiens (Human)	689	SUBCELLULAR LOCATION: Endoplasmic reticulum membrane {ECO:0000269|PubMed:23661706}; Multi-pass membrane protein {ECO:0000269|PubMed:23661706}.
P49959	MRE11_HUMAN	Double-strand break repair protein MRE11 (EC 3.1.-.-) (Double-strand break repair protein MRE11A) (Meiotic recombination 11 homolog 1) (MRE11 homolog 1) (Meiotic recombination 11 homolog A) (MRE11 homolog A)	MRE11 HNGS1 MRE11A	Homo sapiens (Human)	708	SUBCELLULAR LOCATION: Nucleus {ECO:0000269|PubMed:10783165, ECO:0000269|PubMed:26215093}. Chromosome, telomere {ECO:0000269|PubMed:10888888}. Chromosome {ECO:0000269|PubMed:26215093}. Note=Localizes to discrete nuclear foci after treatment with genotoxic agents. {ECO:0000269|PubMed:10783165, ECO:0000269|PubMed:26215093}.
O75694	NU155_HUMAN	Nuclear pore complex protein Nup155 (155 kDa nucleoporin) (Nucleoporin Nup155)	NUP155 KIAA0791	Homo sapiens (Human)	1391	SUBCELLULAR LOCATION: Nucleus, nuclear pore complex {ECO:0000250|UniProtKB:P37199}. Nucleus membrane {ECO:0000250|UniProtKB:P37199}; Peripheral membrane protein {ECO:0000250|UniProtKB:P37199}; Cytoplasmic side {ECO:0000250|UniProtKB:P37199}. Nucleus membrane {ECO:0000250|UniProtKB:P37199}; Peripheral membrane protein {ECO:0000250|UniProtKB:P37199}; Nucleoplasmic side {ECO:0000250|UniProtKB:P37199…
Q8IVF2	AHNK2_HUMAN	Protein AHNAK2	AHNAK2 C14orf78 KIAA2019	Homo sapiens (Human)	5795	SUBCELLULAR LOCATION: Nucleus {ECO:0000250}.
O15269	SPTC1_HUMAN	Serine palmitoyltransferase 1 (EC 2.3.1.50) (Long chain base biosynthesis protein 1) (LCB 1) (Serine-palmitoyl-CoA transferase 1) (SPT 1) (SPT1)	SPTLC1 LCB1	Homo sapiens (Human)	473	SUBCELLULAR LOCATION: Endoplasmic reticulum membrane {ECO:0000250}; Single-pass membrane protein {ECO:0000250}.
Q96D09	GASP2_HUMAN	G-protein coupled receptor-associated sorting protein 2 (GASP-2)	GPRASP2	Homo sapiens (Human)	838
O43491	E41L2_HUMAN	Band 4.1-like protein 2 (Generally expressed protein 4.1) (4.1G)	EPB41L2	Homo sapiens (Human)	1005	SUBCELLULAR LOCATION: Cytoplasm, cytoskeleton {ECO:0000250}. Cytoplasm, cell cortex {ECO:0000269|PubMed:23870127}. Cell membrane {ECO:0000269|PubMed:22361696}.
Q9BSJ8	ESYT1_HUMAN	Extended synaptotagmin-1 (E-Syt1) (Membrane-bound C2 domain-containing protein)	ESYT1 FAM62A KIAA0747 MBC2	Homo sapiens (Human)	1104	SUBCELLULAR LOCATION: Endoplasmic reticulum membrane; Multi-pass membrane protein. Cell membrane; Peripheral membrane protein. Note=Localizes primarily to the endoplasmic reticulum. Recruited to sites of contact between the endoplasmic reticulum and the cell membrane in response to increased cytosolic calcium levels.
Q13347	EIF3I_HUMAN	Eukaryotic translation initiation factor 3 subunit I (eIF3i) (Eukaryotic translation initiation factor 3 subunit 2) (TGF-beta receptor-interacting protein 1) (TRIP-1) (eIF-3-beta) (eIF3 p36)	EIF3I EIF3S2 TRIP1	Homo sapiens (Human)	325	SUBCELLULAR LOCATION: Cytoplasm {ECO:0000255|HAMAP-Rule:MF_03008}.
Q8WZ42	TITIN_HUMAN	Titin (EC 2.7.11.1) (Connectin) (Rhabdomyosarcoma antigen MU-RMS-40.14)	TTN	Homo sapiens (Human)	34350	SUBCELLULAR LOCATION: Cytoplasm {ECO:0000305|PubMed:16410549}. Nucleus {ECO:0000269|PubMed:16410549}.
P62736	ACTA_HUMAN	Actin, aortic smooth muscle (Alpha-actin-2) (Cell growth-inhibiting gene 46 protein) [Cleaved into: Actin, aortic smooth muscle, intermediate form]	ACTA2 ACTSA ACTVS GIG46	Homo sapiens (Human)	377	SUBCELLULAR LOCATION: Cytoplasm, cytoskeleton.
P16435	NCPR_HUMAN	NADPH--cytochrome P450 reductase (CPR) (P450R) (EC 1.6.2.4)	POR CYPOR	Homo sapiens (Human)	677	SUBCELLULAR LOCATION: Endoplasmic reticulum membrane {ECO:0000255|HAMAP-Rule:MF_03212}; Single-pass membrane protein {ECO:0000255|HAMAP-Rule:MF_03212}; Cytoplasmic side {ECO:0000255|HAMAP-Rule:MF_03212}.
Q92598	HS105_HUMAN	Heat shock protein 105 kDa (Antigen NY-CO-25) (Heat shock 110 kDa protein)	HSPH1 HSP105 HSP110 KIAA0201	Homo sapiens (Human)	858	SUBCELLULAR LOCATION: Cytoplasm {ECO:0000269|PubMed:9931472}.
Q9BZF1	OSBL8_HUMAN	Oxysterol-binding protein-related protein 8 (ORP-8) (OSBP-related protein 8)	OSBPL8 KIAA1451 ORP8 OSBP10	Homo sapiens (Human)	889	SUBCELLULAR LOCATION: Isoform 1: Endoplasmic reticulum membrane {ECO:0000269|PubMed:17991739, ECO:0000269|PubMed:26206935}; Single-pass membrane protein {ECO:0000269|PubMed:17991739}. Nucleus membrane {ECO:0000269|PubMed:21698267}. Note=The presence of the N-terminus extension contains an overall negative charge that may explain the weak localization to the cortical endoplasmic reticulum (Probabl…
Q5VWG9	TAF3_HUMAN	Transcription initiation factor TFIID subunit 3 (140 kDa TATA box-binding protein-associated factor) (TBP-associated factor 3) (Transcription initiation factor TFIID 140 kDa subunit) (TAF(II)140) (TAF140) (TAFII-140) (TAFII140)	TAF3	Homo sapiens (Human)	929	SUBCELLULAR LOCATION: Nucleus {ECO:0000269|PubMed:11438666}.
Q14697	GANAB_HUMAN	Neutral alpha-glucosidase AB (EC 3.2.1.84) (Alpha-glucosidase 2) (Glucosidase II subunit alpha)	GANAB G2AN KIAA0088	Homo sapiens (Human)	944	SUBCELLULAR LOCATION: Endoplasmic reticulum {ECO:0000305|PubMed:10929008}. Golgi apparatus {ECO:0000250|UniProtKB:P79403}. Melanosome {ECO:0000269|PubMed:17081065}. Note=Identified by mass spectrometry in melanosome fractions from stage I to stage IV. {ECO:0000269|PubMed:17081065}.
P11717	MPRI_HUMAN	Cation-independent mannose-6-phosphate receptor (CI Man-6-P receptor) (CI-MPR) (M6PR) (300 kDa mannose 6-phosphate receptor) (MPR 300) (Insulin-like growth factor 2 receptor) (Insulin-like growth factor II receptor) (IGF-II receptor) (M6P/IGF2 receptor) (M6P/IGF2R) (CD antigen CD222)	IGF2R MPRI	Homo sapiens (Human)	2491	SUBCELLULAR LOCATION: Lysosome membrane {ECO:0000269|PubMed:10900005}; Single-pass type I membrane protein {ECO:0000269|PubMed:10900005}. Note=Colocalized with DPP4 in internalized cytoplasmic vesicles adjacent to the cell surface.
O95373	IPO7_HUMAN	Importin-7 (Imp7) (Ran-binding protein 7) (RanBP7)	IPO7 RANBP7	Homo sapiens (Human)	1038	SUBCELLULAR LOCATION: Cytoplasm. Nucleus.
P49257	LMAN1_HUMAN	Protein ERGIC-53 (ER-Golgi intermediate compartment 53 kDa protein) (Gp58) (Intracellular mannose-specific lectin MR60) (Lectin mannose-binding 1)	LMAN1 ERGIC53 F5F8D	Homo sapiens (Human)	510	SUBCELLULAR LOCATION: Endoplasmic reticulum-Golgi intermediate compartment membrane; Single-pass type I membrane protein. Golgi apparatus membrane; Single-pass membrane protein. Endoplasmic reticulum membrane; Single-pass type I membrane protein.
P53618	COPB_HUMAN	Coatomer subunit beta (Beta-coat protein) (Beta-COP)	COPB1 COPB MSTP026	Homo sapiens (Human)	953	SUBCELLULAR LOCATION: Cytoplasm. Golgi apparatus membrane {ECO:0000269|PubMed:11056392, ECO:0000269|PubMed:17451557, ECO:0000269|PubMed:7573041}; Peripheral membrane protein {ECO:0000269|PubMed:17451557, ECO:0000269|PubMed:18385291, ECO:0000269|PubMed:20056612}; Cytoplasmic side {ECO:0000305}. Cytoplasmic vesicle, COPI-coated vesicle membrane; Peripheral membrane protein {ECO:0000305}; Cytoplasmi…
Q96R06	SPAG5_HUMAN	Sperm-associated antigen 5 (Astrin) (Deepest) (Mitotic spindle-associated protein p126) (MAP126)	SPAG5	Homo sapiens (Human)	1193	SUBCELLULAR LOCATION: Cytoplasm {ECO:0000269|PubMed:27462074}. Cytoplasm, cytoskeleton {ECO:0000269|PubMed:27462074}. Cytoplasm, cytoskeleton, spindle {ECO:0000269|PubMed:27462074}. Cytoplasm, cytoskeleton, spindle pole {ECO:0000269|PubMed:27462074}. Chromosome, centromere, kinetochore {ECO:0000269|PubMed:27462074}. Midbody. Cytoplasm, cytoskeleton, microtubule organizing center, centrosome. Cyto…
Q96A49	SYAP1_HUMAN	Synapse-associated protein 1 (BSD domain-containing signal transducer and Akt interactor protein) (BSTA)	SYAP1 PRO3113	Homo sapiens (Human)	352	SUBCELLULAR LOCATION: Cytoplasm, perinuclear region {ECO:0000250|UniProtKB:Q9D5V6}. Golgi apparatus {ECO:0000250|UniProtKB:Q9D5V6}. Perikaryon {ECO:0000250|UniProtKB:Q9D5V6}. Cell projection, axon {ECO:0000250|UniProtKB:Q9D5V6}. Cell projection, dendrite {ECO:0000250|UniProtKB:Q9D5V6}. Cell projection, growth cone {ECO:0000250|UniProtKB:Q9D5V6}. Cell junction, synapse, presynaptic cell membrane {…
Q96EA4	SPDLY_HUMAN	Protein Spindly (hSpindly) (Arsenite-related gene 1 protein) (Coiled-coil domain-containing protein 99) (Rhabdomyosarcoma antigen MU-RMS-40.4A) (Spindle apparatus coiled-coil domain-containing protein 1)	SPDL1 CCDC99	Homo sapiens (Human)	605	SUBCELLULAR LOCATION: Cytoplasm, cytoskeleton, microtubule organizing center, centrosome. Chromosome, centromere, kinetochore. Nucleus. Cytoplasm, cytoskeleton, spindle pole. Note=Localizes to the nucleus in interphase and to the kinetochore in early prometaphase. Relocalizes to the mitotic spindle pole before metaphase and is subsequently lost from the spindle poles after chromosome congression …
Q6PKG0	LARP1_HUMAN	La-related protein 1 (La ribonucleoprotein domain family member 1)	LARP1 KIAA0731 LARP	Homo sapiens (Human)	1096	SUBCELLULAR LOCATION: Cytoplasm {ECO:0000269|PubMed:20430826, ECO:0000269|PubMed:24532714}. Cytoplasmic granule {ECO:0000269|PubMed:25940091}. Note=Colocalizes with RPTOR and PABPC1 in cytoplasmic granules that resemble stress granules. {ECO:0000269|PubMed:25940091}.
Q9UHB9	SRP68_HUMAN	Signal recognition particle subunit SRP68 (SRP68) (Signal recognition particle 68 kDa protein)	SRP68	Homo sapiens (Human)	627	SUBCELLULAR LOCATION: Cytoplasm. Nucleus, nucleolus.
P14317	HCLS1_HUMAN	Hematopoietic lineage cell-specific protein (Hematopoietic cell-specific LYN substrate 1) (LckBP1) (p75)	HCLS1 HS1	Homo sapiens (Human)	486	SUBCELLULAR LOCATION: Membrane {ECO:0000269|PubMed:7682714}; Peripheral membrane protein {ECO:0000269|PubMed:7682714}. Cytoplasm {ECO:0000269|PubMed:7682714}. Mitochondrion {ECO:0000305|PubMed:7682714}.
Q15361	TTF1_HUMAN	Transcription termination factor 1 (TTF-1) (RNA polymerase I termination factor) (Transcription termination factor I) (TTF-I)	TTF1	Homo sapiens (Human)	905	SUBCELLULAR LOCATION: Nucleus. Nucleus, nucleolus {ECO:0000250}.
P61011	SRP54_HUMAN	Signal recognition particle 54 kDa protein (SRP54)	SRP54	Homo sapiens (Human)	504	SUBCELLULAR LOCATION: Nucleus speckle {ECO:0000269|PubMed:14729963}. Cytoplasm {ECO:0000269|PubMed:14729963}.
Q9H307	PININ_HUMAN	Pinin (140 kDa nuclear and cell adhesion-related phosphoprotein) (Desmosome-associated protein) (Domain-rich serine protein) (DRS protein) (DRSP) (Melanoma metastasis clone A protein) (Nuclear protein SDK3) (SR-like protein)	PNN DRS MEMA	Homo sapiens (Human)	717	SUBCELLULAR LOCATION: Nucleus speckle. Cell junction, desmosome. Note=Cell-cell contact area, predominantly desmosome of intercellular adherens junction. Not a nucleocytoplasmic shuttling protein.
Q13371	PHLP_HUMAN	Phosducin-like protein (PHLP)	PDCL PHLOP1 PhLP1	Homo sapiens (Human)	301	SUBCELLULAR LOCATION: Cell projection, cilium {ECO:0000250|UniProtKB:Q9DBX2}.
P05023	AT1A1_HUMAN	Sodium/potassium-transporting ATPase subunit alpha-1 (Na(+)/K(+) ATPase alpha-1 subunit) (EC 3.6.3.9) (Sodium pump subunit alpha-1)	ATP1A1	Homo sapiens (Human)	1023	SUBCELLULAR LOCATION: Cell membrane, sarcolemma {ECO:0000269|PubMed:7711835}; Multi-pass membrane protein {ECO:0000255}. Melanosome {ECO:0000269|PubMed:17081065}. Note=Identified by mass spectrometry in melanosome fractions from stage I to stage IV. {ECO:0000269|PubMed:17081065}.
Q01469	FABP5_HUMAN	Fatty acid-binding protein 5 (Epidermal-type fatty acid-binding protein) (E-FABP) (Fatty acid-binding protein, epidermal) (Psoriasis-associated fatty acid-binding protein homolog) (PA-FABP)	FABP5	Homo sapiens (Human)	135	SUBCELLULAR LOCATION: Cytoplasm {ECO:0000269|PubMed:24692551, ECO:0000269|PubMed:8092987}. Nucleus {ECO:0000269|PubMed:24692551}. Cell junction, synapse {ECO:0000250|UniProtKB:Q05816}. Cell junction, synapse, postsynaptic cell membrane, postsynaptic density {ECO:0000250|UniProtKB:Q05816}. Secreted {ECO:0000250|UniProtKB:Q05816}. Note=Localizes primarily to the cytoplasm. Upon certain ligand bindi…
Q8IWB9	TEX2_HUMAN	Testis-expressed protein 2 (Transmembrane protein 96)	TEX2 KIAA1738 TMEM96	Homo sapiens (Human)	1127	SUBCELLULAR LOCATION: Membrane {ECO:0000305}; Multi-pass membrane protein {ECO:0000305}.
Q15154	PCM1_HUMAN	Pericentriolar material 1 protein (PCM-1) (hPCM-1)	PCM1	Homo sapiens (Human)	2024	SUBCELLULAR LOCATION: Cytoplasm, cytoskeleton. Cytoplasm, cytoskeleton, microtubule organizing center, centrosome {ECO:0000269|PubMed:20719959}. Cytoplasmic granule {ECO:0000269|PubMed:15107855}. Cytoplasm, cytoskeleton, microtubule organizing center, centrosome, centriolar satellite {ECO:0000269|PubMed:15107855, ECO:0000269|PubMed:20719959}. Cytoplasm, cytoskeleton, cilium basal body {ECO:000026…
Q9Y388	RBMX2_HUMAN	RNA-binding motif protein, X-linked 2	RBMX2 CGI-79	Homo sapiens (Human)	322
P50747	BPL1_HUMAN	Biotin--protein ligase (EC 6.3.4.-) (Biotin apo-protein ligase) [Includes: Biotin--[methylmalonyl-CoA-carboxytransferase] ligase (EC 6.3.4.9); Biotin--[propionyl-CoA-carboxylase [ATP-hydrolyzing]] ligase (EC 6.3.4.10) (Holocarboxylase synthetase) (HCS); Biotin--[methylcrotonoyl-CoA-carboxylase] ligase (EC 6.3.4.11); Biotin--[acetyl-CoA-carboxylase] ligase (EC 6.3.4.15)]	HLCS	Homo sapiens (Human)	726	SUBCELLULAR LOCATION: Cytoplasm. Mitochondrion.
P55010	IF5_HUMAN	Eukaryotic translation initiation factor 5 (eIF-5)	EIF5	Homo sapiens (Human)	431
Q9HCU5	PREB_HUMAN	Prolactin regulatory element-binding protein (Mammalian guanine nucleotide exchange factor mSec12)	PREB SEC12	Homo sapiens (Human)	417	SUBCELLULAR LOCATION: Endoplasmic reticulum membrane {ECO:0000250|UniProtKB:Q9WTV0}; Single-pass membrane protein {ECO:0000250|UniProtKB:Q9WTV0}. Nucleus {ECO:0000250|UniProtKB:Q9WTV0}. Note=Concentrates at endoplasmic reticulum exit sites. {ECO:0000269|PubMed:25202031}.
P18031	PTN1_HUMAN	Tyrosine-protein phosphatase non-receptor type 1 (EC 3.1.3.48) (Protein-tyrosine phosphatase 1B) (PTP-1B)	PTPN1 PTP1B	Homo sapiens (Human)	435	SUBCELLULAR LOCATION: Endoplasmic reticulum membrane {ECO:0000269|PubMed:1739967, ECO:0000269|PubMed:21135139}; Peripheral membrane protein {ECO:0000269|PubMed:1739967, ECO:0000269|PubMed:21135139}; Cytoplasmic side {ECO:0000269|PubMed:1739967, ECO:0000269|PubMed:21135139}. Note=Interacts with EPHA3 at the cell membrane.
Q14126	DSG2_HUMAN	Desmoglein-2 (Cadherin family member 5) (HDGC)	DSG2 CDHF5	Homo sapiens (Human)	1118	SUBCELLULAR LOCATION: Cell membrane; Single-pass type I membrane protein. Cell junction, desmosome.
P14314	GLU2B_HUMAN	Glucosidase 2 subunit beta (80K-H protein) (Glucosidase II subunit beta) (Protein kinase C substrate 60.1 kDa protein heavy chain) (PKCSH)	PRKCSH G19P1	Homo sapiens (Human)	528	SUBCELLULAR LOCATION: Endoplasmic reticulum {ECO:0000255|PROSITE-ProRule:PRU10138, ECO:0000305|PubMed:10929008}.
Q9H6T3	RPAP3_HUMAN	RNA polymerase II-associated protein 3	RPAP3	Homo sapiens (Human)	665
P84157	MXRA7_HUMAN	Matrix-remodeling-associated protein 7	MXRA7	Homo sapiens (Human)	204	SUBCELLULAR LOCATION: Membrane {ECO:0000305}; Single-pass membrane protein {ECO:0000305}.
O60858	TRI13_HUMAN	E3 ubiquitin-protein ligase TRIM13 (EC 2.3.2.27) (B-cell chronic lymphocytic leukemia tumor suppressor Leu5) (Leukemia-associated protein 5) (Putative tumor suppressor RFP2) (RING finger protein 77) (RING-type E3 ubiquitin transferase TRIM13) (Ret finger protein 2) (Tripartite motif-containing protein 13)	TRIM13 LEU5 RFP2 RNF77	Homo sapiens (Human)	407	SUBCELLULAR LOCATION: Endoplasmic reticulum membrane {ECO:0000269|PubMed:17314412, ECO:0000269|PubMed:21333377, ECO:0000269|PubMed:22178386, ECO:0000269|PubMed:25152375}; Single-pass membrane protein {ECO:0000269|PubMed:17314412, ECO:0000269|PubMed:21333377, ECO:0000269|PubMed:22178386}. Note=Concentrates and colocalizes with p62/SQSTM1 and ZFYVE1 at the perinuclear endoplasmic reticulum.
Q9HBM0	VEZA_HUMAN	Vezatin	VEZT	Homo sapiens (Human)	779	SUBCELLULAR LOCATION: Cell membrane; Multi-pass membrane protein. Cell junction, adherens junction. Nucleus. Cytoplasmic vesicle, secretory vesicle, acrosome {ECO:0000250}.
Q96F24	NRBF2_HUMAN	Nuclear receptor-binding factor 2 (NRBF-2) (Comodulator of PPAR and RXR)	NRBF2 COPR	Homo sapiens (Human)	287	SUBCELLULAR LOCATION: Nucleus {ECO:0000250|UniProtKB:Q9QYK3}. Cytoplasm {ECO:0000250|UniProtKB:Q9QYK3}. Cytoplasmic vesicle {ECO:0000269|PubMed:25086043}. Cytoplasmic vesicle, autophagosome {ECO:0000305}.
O15173	PGRC2_HUMAN	Membrane-associated progesterone receptor component 2 (Progesterone membrane-binding protein) (Steroid receptor protein DG6)	PGRMC2 DG6 PMBP	Homo sapiens (Human)	223	SUBCELLULAR LOCATION: Membrane {ECO:0000305}; Single-pass membrane protein {ECO:0000305}.
Q99615	DNJC7_HUMAN	DnaJ homolog subfamily C member 7 (Tetratricopeptide repeat protein 2) (TPR repeat protein 2)	DNAJC7 TPR2 TTC2	Homo sapiens (Human)	494	SUBCELLULAR LOCATION: Cytoplasm {ECO:0000269|PubMed:11573955, ECO:0000269|PubMed:12853476}. Nucleus {ECO:0000269|PubMed:11573955}. Cytoplasm, cytoskeleton {ECO:0000250|UniProtKB:Q9QYI3}. Note=Colocalizes with NR1I3 to microtubules. {ECO:0000250|UniProtKB:Q9QYI3}.
Q15828	CYTM_HUMAN	Cystatin-M (Cystatin-6) (Cystatin-E)	CST6	Homo sapiens (Human)	149	SUBCELLULAR LOCATION: Secreted.
P30519	HMOX2_HUMAN	Heme oxygenase 2 (HO-2) (EC 1.14.14.18)	HMOX2 HO2	Homo sapiens (Human)	316	SUBCELLULAR LOCATION: Microsome. Endoplasmic reticulum.
Q9NVP1	DDX18_HUMAN	ATP-dependent RNA helicase DDX18 (EC 3.6.4.13) (DEAD box protein 18) (Myc-regulated DEAD box protein) (MrDb)	DDX18 cPERP-D	Homo sapiens (Human)	670	SUBCELLULAR LOCATION: Nucleus, nucleolus {ECO:0000269|PubMed:16963496}. Chromosome {ECO:0000269|PubMed:20813266}.
Q86SK9	SCD5_HUMAN	Stearoyl-CoA desaturase 5 (EC 1.14.19.1) (Acyl-CoA-desaturase 4) (HSCD5) (Stearoyl-CoA 9-desaturase) (Stearoyl-CoA desaturase 2)	SCD5 ACOD4 SCD2 SCD4	Homo sapiens (Human)	330	SUBCELLULAR LOCATION: Endoplasmic reticulum membrane {ECO:0000269|PubMed:15907797}; Multi-pass membrane protein {ECO:0000269|PubMed:15907797}.
Q96JQ2	CLMN_HUMAN	Calmin (Calponin-like transmembrane domain protein)	CLMN KIAA1188	Homo sapiens (Human)	1002	SUBCELLULAR LOCATION: Membrane {ECO:0000305}; Single-pass type IV membrane protein {ECO:0000305}.
O15027	SC16A_HUMAN	Protein transport protein Sec16A (SEC16 homolog A)	SEC16A KIAA0310 SEC16 SEC16L	Homo sapiens (Human)	2179	SUBCELLULAR LOCATION: Endoplasmic reticulum membrane; Peripheral membrane protein. Golgi apparatus membrane {ECO:0000305}; Peripheral membrane protein {ECO:0000305}. Note=SAR1A activity is required to maintain SEC16A localization at discrete locations on the ER membrane perhaps by preventing its dissociation.
Q9H6S1	AZI2_HUMAN	5-azacytidine-induced protein 2 (NF-kappa-B-activating kinase-associated protein 1) (Nak-associated protein 1) (TILP)	AZI2 NAP1 TBKBP2	Homo sapiens (Human)	392	SUBCELLULAR LOCATION: Cytoplasm {ECO:0000269|PubMed:14560022}.
P50502	F10A1_HUMAN	Hsc70-interacting protein (Hip) (Aging-associated protein 2) (Progesterone receptor-associated p48 protein) (Protein FAM10A1) (Putative tumor suppressor ST13) (Renal carcinoma antigen NY-REN-33) (Suppression of tumorigenicity 13 protein)	ST13 AAG2 FAM10A1 HIP SNC6	Homo sapiens (Human)	369	SUBCELLULAR LOCATION: Cytoplasm {ECO:0000250}.
Q8NCY6	MSD4_HUMAN	Myb/SANT-like DNA-binding domain-containing protein 4 (Myb/SANT-like DNA-binding domain containing 4 with coiled-coils)	MSANTD4 KIAA1826 DC25	Homo sapiens (Human)	345
Q8TBA6	GOGA5_HUMAN	Golgin subfamily A member 5 (Cell proliferation-inducing gene 31 protein) (Golgin-84) (Protein Ret-II) (RET-fused gene 5 protein)	GOLGA5 RETII RFG5 PIG31	Homo sapiens (Human)	731	SUBCELLULAR LOCATION: Golgi apparatus membrane {ECO:0000269|PubMed:9915833}; Single-pass type IV membrane protein {ECO:0000269|PubMed:9915833}. Note=Found throughout the Golgi, both on cisternae and, at higher abundance, on the tubulo-vesicular structures of the cis-Golgi network.
Q08379	GOGA2_HUMAN	Golgin subfamily A member 2 (130 kDa cis-Golgi matrix protein) (GM130) (GM130 autoantigen) (Golgin-95)	GOLGA2	Homo sapiens (Human)	1002	SUBCELLULAR LOCATION: Golgi apparatus, cis-Golgi network membrane {ECO:0000269|PubMed:11781572, ECO:0000305|PubMed:8315394}; Peripheral membrane protein {ECO:0000269|PubMed:11781572}; Cytoplasmic side {ECO:0000269|PubMed:11781572}. Endoplasmic reticulum-Golgi intermediate compartment membrane {ECO:0000269|PubMed:11781572}; Peripheral membrane protein {ECO:0000269|PubMed:11781572}; Cytoplasmic sid…
Q7KZF4	SND1_HUMAN	Staphylococcal nuclease domain-containing protein 1 (EC 3.1.31.1) (100 kDa coactivator) (EBNA2 coactivator p100) (Tudor domain-containing protein 11) (p100 co-activator)	SND1 TDRD11	Homo sapiens (Human)	910	SUBCELLULAR LOCATION: Cytoplasm {ECO:0000269|PubMed:14508492, ECO:0000269|PubMed:17081065}. Nucleus {ECO:0000269|PubMed:12234934, ECO:0000269|PubMed:14508492, ECO:0000269|PubMed:17081065, ECO:0000269|PubMed:7651391}. Melanosome {ECO:0000269|PubMed:17081065}. Note=In IL-4 stimulated cells colocalizes with STAT6 in the nucleus (PubMed:12234934). Identified by mass spectrometry in melanosome fractio…
Q9C0D7	ZC12C_HUMAN	Probable ribonuclease ZC3H12C (EC 3.1.-.-) (MCP-induced protein 3) (Zinc finger CCCH domain-containing protein 12C)	ZC3H12C KIAA1726 MCPIP3	Homo sapiens (Human)	883
Q0P6D6	CCD15_HUMAN	Coiled-coil domain-containing protein 15	CCDC15	Homo sapiens (Human)	951
O60336	MABP1_HUMAN	Mitogen-activated protein kinase-binding protein 1 (JNK-binding protein 1) (JNKBP-1)	MAPKBP1 JNKBP1 KIAA0596	Homo sapiens (Human)	1514	SUBCELLULAR LOCATION: Cytoplasm {ECO:0000269|PubMed:22700971, ECO:0000269|PubMed:28089251}. Nucleus {ECO:0000269|PubMed:22700971}. Cytoplasm, cytoskeleton, spindle pole {ECO:0000269|PubMed:28089251}. Note=Not detected in the cilium. Localized around the poles of the mitotic spindle from prophase to anaphase in mitotic cells. {ECO:0000269|PubMed:28089251}.
Q96SN8	CK5P2_HUMAN	CDK5 regulatory subunit-associated protein 2 (CDK5 activator-binding protein C48) (Centrosome-associated protein 215)	CDK5RAP2 CEP215 KIAA1633	Homo sapiens (Human)	1893	SUBCELLULAR LOCATION: Cytoplasm, cytoskeleton, microtubule organizing center, centrosome {ECO:0000269|PubMed:19553473, ECO:0000269|PubMed:25503564, ECO:0000269|PubMed:25657325, ECO:0000269|PubMed:26482847, ECO:0000269|PubMed:26485573, ECO:0000269|PubMed:29162697}. Golgi apparatus {ECO:0000269|PubMed:20466722}. Cytoplasm {ECO:0000269|PubMed:19553473}. Cytoplasm, cytoskeleton {ECO:0000269|PubMed:19…
Q2KHR3	QSER1_HUMAN	Glutamine and serine-rich protein 1	QSER1	Homo sapiens (Human)	1735
P46939	UTRO_HUMAN	Utrophin (Dystrophin-related protein 1) (DRP-1)	UTRN DMDL DRP1	Homo sapiens (Human)	3433	SUBCELLULAR LOCATION: Cell junction, synapse, postsynaptic cell membrane; Peripheral membrane protein; Cytoplasmic side. Cytoplasm, cytoskeleton. Note=Neuromuscular junction.
Q92667	AKAP1_HUMAN	A-kinase anchor protein 1, mitochondrial (A-kinase anchor protein 149 kDa) (AKAP 149) (Dual specificity A-kinase-anchoring protein 1) (D-AKAP-1) (Protein kinase A-anchoring protein 1) (PRKA1) (Spermatid A-kinase anchor protein 84) (S-AKAP84)	AKAP1 AKAP149 PRKA1	Homo sapiens (Human)	903	SUBCELLULAR LOCATION: Mitochondrion outer membrane {ECO:0000250|UniProtKB:O08715}.
Q03164	KMT2A_HUMAN	Histone-lysine N-methyltransferase 2A (Lysine N-methyltransferase 2A) (EC 2.1.1.43) (ALL-1) (CXXC-type zinc finger protein 7) (Myeloid/lymphoid or mixed-lineage leukemia) (Myeloid/lymphoid or mixed-lineage leukemia protein 1) (Trithorax-like protein) (Zinc finger protein HRX) [Cleaved into: MLL cleavage product N320 (N-terminal cleavage product of 320 kDa) (p320); MLL cleavage product C180 (C-ter…	KMT2A ALL1 CXXC7 HRX HTRX MLL MLL1 TRX1	Homo sapiens (Human)	3969	SUBCELLULAR LOCATION: Nucleus {ECO:0000269|PubMed:12482972}.; SUBCELLULAR LOCATION: MLL cleavage product N320: Nucleus.; SUBCELLULAR LOCATION: MLL cleavage product C180: Nucleus. Note=Localizes to a diffuse nuclear pattern when not associated with MLL cleavage product N320.
Q9H6L5	RETR1_HUMAN	Reticulophagy regulator 1 (Reticulophagy receptor 1)	RETREG1 FAM134B JK1	Homo sapiens (Human)	497	SUBCELLULAR LOCATION: Golgi apparatus, cis-Golgi network membrane {ECO:0000250|UniProtKB:Q8VE91}; Multi-pass membrane protein {ECO:0000255}. Endoplasmic reticulum membrane {ECO:0000269|PubMed:26040720}; Multi-pass membrane protein {ECO:0000255}.
P09874	PARP1_HUMAN	Poly [ADP-ribose] polymerase 1 (PARP-1) (EC 2.4.2.30) (ADP-ribosyltransferase diphtheria toxin-like 1) (ARTD1) (NAD(+) ADP-ribosyltransferase 1) (ADPRT 1) (Poly[ADP-ribose] synthase 1)	PARP1 ADPRT PPOL	Homo sapiens (Human)	1014	SUBCELLULAR LOCATION: Nucleus {ECO:0000269|PubMed:17177976, ECO:0000269|PubMed:21799911, ECO:0000269|PubMed:23230272}. Nucleus, nucleolus {ECO:0000269|PubMed:9518481}. Note=Localizes at sites of DNA damage. {ECO:0000269|PubMed:23230272}.
P31629	ZEP2_HUMAN	Transcription factor HIVEP2 (Human immunodeficiency virus type I enhancer-binding protein 2) (HIV-EP2) (MHC-binding protein 2) (MBP-2)	HIVEP2	Homo sapiens (Human)	2446	SUBCELLULAR LOCATION: Nucleus.
Q8N0X7	SPART_HUMAN	Spartin (Spastic paraplegia 20 protein) (Trans-activated by hepatitis C virus core protein 1)	SPART KIAA0610 SPG20 TAHCCP1	Homo sapiens (Human)	666	SUBCELLULAR LOCATION: Cytoplasm {ECO:0000269|PubMed:19580544}. Midbody {ECO:0000269|PubMed:20719964}. Note=Transiently associated with endosomes (PubMed:19580544). Colocalized with IST1 to the ends of Flemming bodies during cytokinesis (PubMed:20719964). {ECO:0000269|PubMed:19580544, ECO:0000269|PubMed:20719964}.
Q12955	ANK3_HUMAN	Ankyrin-3 (ANK-3) (Ankyrin-G)	ANK3	Homo sapiens (Human)	4377	SUBCELLULAR LOCATION: Cytoplasm, cytoskeleton {ECO:0000269|PubMed:21223964}. Cell projection, axon {ECO:0000250}. Cell membrane, sarcolemma {ECO:0000269|PubMed:21223964}. Cell junction, synapse, postsynaptic cell membrane {ECO:0000250}. Lysosome {ECO:0000250}. Note=In skeletal muscle, localized at costameres and neuromuscular junctions. In macrophages, associated with lysosomes. {ECO:0000250}.; S…
O00151	PDLI1_HUMAN	PDZ and LIM domain protein 1 (C-terminal LIM domain protein 1) (Elfin) (LIM domain protein CLP-36)	PDLIM1 CLIM1 CLP36	Homo sapiens (Human)	329	SUBCELLULAR LOCATION: Cytoplasm {ECO:0000269|PubMed:10861853, ECO:0000269|PubMed:11110697}. Cytoplasm, cytoskeleton {ECO:0000269|PubMed:10861853, ECO:0000269|PubMed:11110697}. Cytoplasm, myofibril, sarcomere, Z line {ECO:0000269|PubMed:10861853}. Note=Associates with actin stress fibers. {ECO:0000269|PubMed:11110697}.
Q5T6V5	QSPP_HUMAN	Queuosine salvage protein	C9orf64	Homo sapiens (Human)	341
Q6FI81	CPIN1_HUMAN	Anamorsin (Cytokine-induced apoptosis inhibitor 1) (Fe-S cluster assembly protein DRE2 homolog)	CIAPIN1 CUA001 PRO0915	Homo sapiens (Human)	312	SUBCELLULAR LOCATION: Cytoplasm {ECO:0000255|HAMAP-Rule:MF_03115, ECO:0000269|PubMed:16957168}. Nucleus {ECO:0000255|HAMAP-Rule:MF_03115, ECO:0000269|PubMed:16957168}. Mitochondrion intermembrane space {ECO:0000255|HAMAP-Rule:MF_03115, ECO:0000269|PubMed:21700214}.
A9Z1Z3	FR1L4_HUMAN	Fer-1-like protein 4	FER1L4 C20orf124	Homo sapiens (Human)	1794	SUBCELLULAR LOCATION: Membrane {ECO:0000305}; Single-pass membrane protein {ECO:0000305}.
Q9Y2W6	TDRKH_HUMAN	Tudor and KH domain-containing protein (Tudor domain-containing protein 2)	TDRKH TDRD2	Homo sapiens (Human)	561	SUBCELLULAR LOCATION: Cytoplasm {ECO:0000250|UniProtKB:Q80VL1}. Mitochondrion {ECO:0000250|UniProtKB:Q80VL1}. Note=Probable component of the meiotic nuage, also named P granule, a germ-cell-specific organelle required to repress transposon activity during meiosis. Colocalizes with pi- and piP-bodies, a subset of the nuage which contains secondary piRNAs. Associated with mitochondria in the germli…
Q9NZT1	CALL5_HUMAN	Calmodulin-like protein 5 (Calmodulin-like skin protein)	CALML5 CLSP	Homo sapiens (Human)	146
Q8NDM7	CFA43_HUMAN	Cilia- and flagella-associated protein 43 (WD repeat-containing protein 96)	CFAP43 C10orf79 WDR96	Homo sapiens (Human)	1665	SUBCELLULAR LOCATION: Cell projection, cilium, flagellum {ECO:0000250|UniProtKB:A8JAF2}. Cytoplasm, cytoskeleton, flagellum axoneme {ECO:0000250|UniProtKB:Q57WH1}.
Q9NXE4	NSMA3_HUMAN	Sphingomyelin phosphodiesterase 4 (EC 3.1.4.12) (Neutral sphingomyelinase 3) (nSMase-3) (nSMase3) (Neutral sphingomyelinase III)	SMPD4 KIAA1418 SKNY	Homo sapiens (Human)	866	SUBCELLULAR LOCATION: Endoplasmic reticulum membrane {ECO:0000269|PubMed:16517606, ECO:0000269|PubMed:18505924}; Single-pass membrane protein {ECO:0000269|PubMed:16517606}. Golgi apparatus membrane {ECO:0000269|PubMed:16517606}; Single-pass membrane protein {ECO:0000269|PubMed:16517606}.
P20929	NEBU_HUMAN	Nebulin	NEB	Homo sapiens (Human)	6669	SUBCELLULAR LOCATION: Cytoplasm, myofibril, sarcomere. Cytoplasm, cytoskeleton.
Q8WYP5	ELYS_HUMAN	Protein ELYS (Embryonic large molecule derived from yolk sac) (Protein MEL-28) (Putative AT-hook-containing transcription factor 1)	AHCTF1 ELYS TMBS62 MSTP108	Homo sapiens (Human)	2266	SUBCELLULAR LOCATION: Cytoplasm {ECO:0000250|UniProtKB:Q8CJF7}. Nucleus {ECO:0000269|PubMed:17098863, ECO:0000269|PubMed:27341616}. Nucleus envelope {ECO:0000269|PubMed:17098863, ECO:0000269|PubMed:27341616}. Nucleus matrix {ECO:0000269|PubMed:17098863}. Chromosome, centromere, kinetochore {ECO:0000269|PubMed:17098863, ECO:0000269|PubMed:27341616}. Nucleus, nucleoplasm {ECO:0000269|PubMed:1709886…
P14923	PLAK_HUMAN	Junction plakoglobin (Catenin gamma) (Desmoplakin III) (Desmoplakin-3)	JUP CTNNG DP3	Homo sapiens (Human)	745	SUBCELLULAR LOCATION: Cell junction, adherens junction {ECO:0000269|PubMed:22781308}. Cell junction, desmosome {ECO:0000269|PubMed:22781308}. Cytoplasm, cytoskeleton {ECO:0000269|PubMed:22781308}. Membrane {ECO:0000269|PubMed:22781308}; Peripheral membrane protein {ECO:0000269|PubMed:22781308}. Note=Cytoplasmic in a soluble and membrane-associated form.
P36578	RL4_HUMAN	60S ribosomal protein L4 (60S ribosomal protein L1) (Large ribosomal subunit protein uL4)	RPL4 RPL1	Homo sapiens (Human)	427
A4UGR9	XIRP2_HUMAN	Xin actin-binding repeat-containing protein 2 (Beta-xin) (Cardiomyopathy-associated protein 3) (Xeplin)	XIRP2 CMYA3	Homo sapiens (Human)	3374	SUBCELLULAR LOCATION: Cell junction {ECO:0000269|PubMed:15454575}. Note=Colocalizes with actin stress fibers. {ECO:0000250}.
O95905	ECD_HUMAN	Protein ecdysoneless homolog (Human suppressor of GCR two) (hSGT1)	ECD	Homo sapiens (Human)	644	SUBCELLULAR LOCATION: Cytoplasm {ECO:0000269|PubMed:16849563, ECO:0000269|PubMed:19919181, ECO:0000269|PubMed:26711270}. Nucleus {ECO:0000269|PubMed:16849563, ECO:0000269|PubMed:19919181, ECO:0000269|PubMed:26711270}. Note=Predominantly is located in the cytoplasm. {ECO:0000269|PubMed:16849563, ECO:0000269|PubMed:19919181, ECO:0000269|PubMed:26711270}.
Q8TCT9	HM13_HUMAN	Minor histocompatibility antigen H13 (EC 3.4.23.-) (Intramembrane protease 1) (IMP-1) (IMPAS-1) (hIMP1) (Presenilin-like protein 3) (Signal peptide peptidase)	HM13 H13 IMP1 PSL3 SPP MSTP086	Homo sapiens (Human)	377	SUBCELLULAR LOCATION: Endoplasmic reticulum membrane {ECO:0000269|PubMed:15998642}; Multi-pass membrane protein {ECO:0000305}. Membrane {ECO:0000269|PubMed:12077416, ECO:0000269|PubMed:15385547}; Multi-pass membrane protein {ECO:0000305}; Lumenal side {ECO:0000269|PubMed:12077416, ECO:0000269|PubMed:15385547}.; SUBCELLULAR LOCATION: Isoform 4: Cell membrane {ECO:0000250|UniProtKB:Q9D8V0}; Multi-p…
P50991	TCPD_HUMAN	T-complex protein 1 subunit delta (TCP-1-delta) (CCT-delta) (Stimulator of TAR RNA-binding)	CCT4 CCTD SRB	Homo sapiens (Human)	539	SUBCELLULAR LOCATION: Cytoplasm {ECO:0000269|PubMed:17081065, ECO:0000269|PubMed:20080638}. Melanosome {ECO:0000269|PubMed:17081065}. Cytoplasm, cytoskeleton, microtubule organizing center, centrosome {ECO:0000269|PubMed:20080638}. Cytoplasm, cytoskeleton, cilium basal body {ECO:0000250|UniProtKB:P80315}. Note=Identified by mass spectrometry in melanosome fractions from stage I to stage IV. {ECO:…
P10321	1C07_HUMAN	HLA class I histocompatibility antigen, Cw-7 alpha chain (MHC class I antigen Cw*7)	HLA-C HLAC	Homo sapiens (Human)	366	SUBCELLULAR LOCATION: Membrane; Single-pass type I membrane protein.
Q9P225	DYH2_HUMAN	Dynein heavy chain 2, axonemal (Axonemal beta dynein heavy chain 2) (Ciliary dynein heavy chain 2) (Dynein heavy chain domain-containing protein 3)	DNAH2 DNAHC2 DNHD3 KIAA1503	Homo sapiens (Human)	4427	SUBCELLULAR LOCATION: Cytoplasm, cytoskeleton, cilium axoneme {ECO:0000305}.
P50479	PDLI4_HUMAN	PDZ and LIM domain protein 4 (LIM protein RIL) (Reversion-induced LIM protein)	PDLIM4 RIL	Homo sapiens (Human)	330	SUBCELLULAR LOCATION: Isoform 1: Cytoplasm, cytoskeleton {ECO:0000269|PubMed:21636573}. Nucleus {ECO:0000269|PubMed:10826496, ECO:0000269|PubMed:21636573}. Cytoplasm {ECO:0000269|PubMed:21636573}. Cytoplasm, perinuclear region {ECO:0000269|PubMed:19307596}. Cell projection, lamellipodium {ECO:0000269|PubMed:10826496}. Cell projection, dendritic spine {ECO:0000250|UniProtKB:P36202}. Early endosome…
Q00341	VIGLN_HUMAN	Vigilin (High density lipoprotein-binding protein) (HDL-binding protein)	HDLBP HBP VGL	Homo sapiens (Human)	1268	SUBCELLULAR LOCATION: Cytoplasm {ECO:0000269|PubMed:8605996}. Nucleus {ECO:0000269|PubMed:8605996}.
E9PAV3	NACAM_HUMAN	Nascent polypeptide-associated complex subunit alpha, muscle-specific form (Alpha-NAC, muscle-specific form) (skNAC)	NACA	Homo sapiens (Human)	2078	SUBCELLULAR LOCATION: Cytoplasm {ECO:0000250|UniProtKB:P70670}. Nucleus {ECO:0000250|UniProtKB:P70670}.
Q9HDC5	JPH1_HUMAN	Junctophilin-1 (JP-1) (Junctophilin type 1)	JPH1 JP1	Homo sapiens (Human)	661	SUBCELLULAR LOCATION: Cell membrane {ECO:0000250}; Peripheral membrane protein {ECO:0000250}. Endoplasmic reticulum membrane {ECO:0000250}; Single-pass type IV membrane protein {ECO:0000250}. Sarcoplasmic reticulum membrane {ECO:0000250}; Single-pass type IV membrane protein {ECO:0000250}. Note=Localized predominantly on the plasma membrane. The transmembrane domain is anchored in endoplasmic/sar…
O75410	TACC1_HUMAN	Transforming acidic coiled-coil-containing protein 1 (Gastric cancer antigen Ga55) (Taxin-1)	TACC1 KIAA1103	Homo sapiens (Human)	805	SUBCELLULAR LOCATION: Cytoplasm {ECO:0000269|PubMed:14767476}. Nucleus {ECO:0000269|PubMed:14767476}. Cytoplasm, cytoskeleton, microtubule organizing center, centrosome {ECO:0000269|PubMed:21531210}. Midbody {ECO:0000269|PubMed:21531210}. Note=Nucleus during interphase. Weakly concentrated at centrosomes during mitosis and colocalizes with AURKC at the midbody during cytokinesis. {ECO:0000269|Pub…
Q9Y5V3	MAGD1_HUMAN	Melanoma-associated antigen D1 (MAGE tumor antigen CCF) (MAGE-D1 antigen) (Neurotrophin receptor-interacting MAGE homolog)	MAGED1 NRAGE PP2250 PRO2292	Homo sapiens (Human)	778	SUBCELLULAR LOCATION: Cytoplasm {ECO:0000250}. Cell membrane {ECO:0000250}; Peripheral membrane protein {ECO:0000250}. Nucleus {ECO:0000250}. Note=Expression shifts from the cytoplasm to the plasma membrane upon stimulation with NGF. {ECO:0000250}.
Q86UP2	KTN1_HUMAN	Kinectin (CG-1 antigen) (Kinesin receptor)	KTN1 CG1 KIAA0004	Homo sapiens (Human)	1357	SUBCELLULAR LOCATION: Endoplasmic reticulum membrane; Single-pass type II membrane protein. Note=Vesicle membrane protein anchored to the endoplasmic reticulum.
O75116	ROCK2_HUMAN	Rho-associated protein kinase 2 (EC 2.7.11.1) (Rho kinase 2) (Rho-associated, coiled-coil-containing protein kinase 2) (Rho-associated, coiled-coil-containing protein kinase II) (ROCK-II) (p164 ROCK-2)	ROCK2 KIAA0619	Homo sapiens (Human)	1388	SUBCELLULAR LOCATION: Cytoplasm. Cell membrane {ECO:0000250}; Peripheral membrane protein {ECO:0000250}. Nucleus. Cytoplasm, cytoskeleton, microtubule organizing center, centrosome. Note=Cytoplasmic, and associated with actin microfilaments and the plasma membrane. {ECO:0000250}.
Q7Z569	BRAP_HUMAN	BRCA1-associated protein (EC 2.3.2.27) (BRAP2) (Impedes mitogenic signal propagation) (IMP) (RING finger protein 52) (RING-type E3 ubiquitin transferase BRAP2) (Renal carcinoma antigen NY-REN-63)	BRAP RNF52	Homo sapiens (Human)	592	SUBCELLULAR LOCATION: Cytoplasm {ECO:0000269|PubMed:9497340}.
Q92817	EVPL_HUMAN	Envoplakin (210 kDa cornified envelope precursor protein) (210 kDa paraneoplastic pemphigus antigen) (p210)	EVPL	Homo sapiens (Human)	2033	SUBCELLULAR LOCATION: Cell junction, desmosome. Cornified envelope. Cytoplasm, cytoskeleton. Note=Colocalized with DSP at desmosomes and along intermediate filaments.
Q13586	STIM1_HUMAN	Stromal interaction molecule 1	STIM1 GOK	Homo sapiens (Human)	685	SUBCELLULAR LOCATION: Cell membrane; Single-pass type I membrane protein {ECO:0000269|PubMed:11004585, ECO:0000269|PubMed:16005298, ECO:0000269|PubMed:16208375, ECO:0000269|PubMed:18854159, ECO:0000269|PubMed:19249086, ECO:0000269|PubMed:27185316, ECO:0000269|PubMed:28219928}. Endoplasmic reticulum membrane; Single-pass type I membrane protein {ECO:0000269|PubMed:16005298, ECO:0000269|PubMed:1620…
P82987	ATL3_HUMAN	ADAMTS-like protein 3 (ADAMTSL-3) (Punctin-2)	ADAMTSL3 KIAA1233	Homo sapiens (Human)	1691	SUBCELLULAR LOCATION: Secreted, extracellular space, extracellular matrix {ECO:0000269|PubMed:14667842}.
P08240	SRPRA_HUMAN	Signal recognition particle receptor subunit alpha (SR-alpha) (Docking protein alpha) (DP-alpha)	SRPRA SRPR	Homo sapiens (Human)	638	SUBCELLULAR LOCATION: Endoplasmic reticulum membrane; Peripheral membrane protein. Note=Thought to be anchored in the membrane through an interaction with SR-beta, which contains a bona fide transmembrane domain.
O00400	ACATN_HUMAN	Acetyl-coenzyme A transporter 1 (AT-1) (Acetyl-CoA transporter 1) (Solute carrier family 33 member 1)	SLC33A1 ACATN AT1	Homo sapiens (Human)	549	SUBCELLULAR LOCATION: Endoplasmic reticulum membrane {ECO:0000305|PubMed:9096318}; Multi-pass membrane protein {ECO:0000305|PubMed:9096318}.
P59190	RAB15_HUMAN	Ras-related protein Rab-15	RAB15	Homo sapiens (Human)	212	SUBCELLULAR LOCATION: Cell membrane {ECO:0000305}; Lipid-anchor {ECO:0000305}; Cytoplasmic side {ECO:0000305}.
P62258	1433E_HUMAN	14-3-3 protein epsilon (14-3-3E)	YWHAE	Homo sapiens (Human)	255	SUBCELLULAR LOCATION: Nucleus {ECO:0000269|PubMed:12917326}. Cytoplasm {ECO:0000269|PubMed:12917326}. Melanosome {ECO:0000269|PubMed:12042314, ECO:0000269|PubMed:17081065}. Note=Identified by mass spectrometry in melanosome fractions from stage I to stage IV. {ECO:0000269|PubMed:12042314, ECO:0000269|PubMed:17081065}.
Q9H845	ACAD9_HUMAN	Acyl-CoA dehydrogenase family member 9, mitochondrial (ACAD-9) (EC 1.3.99.-)	ACAD9	Homo sapiens (Human)	621	SUBCELLULAR LOCATION: Mitochondrion {ECO:0000269|PubMed:20816094}.
Q96CS3	FAF2_HUMAN	FAS-associated factor 2 (Protein ETEA) (UBX domain-containing protein 3B) (UBX domain-containing protein 8)	FAF2 ETEA KIAA0887 UBXD8 UBXN3B	Homo sapiens (Human)	445	SUBCELLULAR LOCATION: Cytoplasm {ECO:0000269|PubMed:12372427}. Lipid droplet {ECO:0000269|PubMed:19773358, ECO:0000269|PubMed:23297223}. Endoplasmic reticulum {ECO:0000269|PubMed:18711132, ECO:0000269|PubMed:23297223}.
Q5T9A4	ATD3B_HUMAN	ATPase family AAA domain-containing protein 3B (AAA-TOB3)	ATAD3B KIAA1273 TOB3	Homo sapiens (Human)	648	SUBCELLULAR LOCATION: Mitochondrion inner membrane {ECO:0000269|PubMed:16909202, ECO:0000269|PubMed:18063578}; Peripheral membrane protein {ECO:0000269|PubMed:16909202, ECO:0000269|PubMed:18063578}. Note=Has been found to co-purify with nucleoids (PubMed:22453275). Since it does not face the mitochondrial matrix, the association with nucleoids could be mediated by ATAD3A. {ECO:0000269|PubMed:2245…
O95793	STAU1_HUMAN	Double-stranded RNA-binding protein Staufen homolog 1	STAU1 STAU	Homo sapiens (Human)	577	SUBCELLULAR LOCATION: Cytoplasm {ECO:0000269|PubMed:19029303}. Rough endoplasmic reticulum {ECO:0000269|PubMed:19029303}. Note=Localizes exclusively with the rough reticulum endoplasmic (RER).
Q5KU26	COL12_HUMAN	Collectin-12 (Collectin placenta protein 1) (CL-P1) (hCL-P1) (Nurse cell scavenger receptor 2) (Scavenger receptor class A member 4) (Scavenger receptor with C-type lectin)	COLEC12 CLP1 NSR2 SCARA4 SRCL	Homo sapiens (Human)	742	SUBCELLULAR LOCATION: Membrane {ECO:0000269|PubMed:11162630}; Single-pass type II membrane protein {ECO:0000269|PubMed:11162630}. Note=Forms clusters on the cell surface.
O75534	CSDE1_HUMAN	Cold shock domain-containing protein E1 (N-ras upstream gene protein) (Protein UNR)	CSDE1 D1S155E KIAA0885 NRU UNR	Homo sapiens (Human)	798	SUBCELLULAR LOCATION: Cytoplasm.
Q8WYN3	CSRN3_HUMAN	Cysteine/serine-rich nuclear protein 3 (CSRNP-3) (Protein FAM130A2) (TGF-beta-induced apoptosis protein 2) (TAIP-2)	CSRNP3 FAM130A2 TAIP2	Homo sapiens (Human)	585	SUBCELLULAR LOCATION: Nucleus {ECO:0000250}.
Q8NEB9	PK3C3_HUMAN	Phosphatidylinositol 3-kinase catalytic subunit type 3 (PI3-kinase type 3) (PI3K type 3) (PtdIns-3-kinase type 3) (EC 2.7.1.137) (Phosphatidylinositol 3-kinase p100 subunit) (Phosphoinositide-3-kinase class 3) (hVps34)	PIK3C3 VPS34	Homo sapiens (Human)	887	SUBCELLULAR LOCATION: Midbody {ECO:0000269|PubMed:20208530}. Late endosome {ECO:0000269|PubMed:14617358}. Cytoplasmic vesicle, autophagosome {ECO:0000305|PubMed:14617358}. Note=As component of the PI3K complex I localized to pre-autophagosome structures. As component of the PI3K complex II localized predominantly to endosomes (Probable). Localizes also to discrete punctae along the ciliary axonem…
Q8WTT2	NOC3L_HUMAN	Nucleolar complex protein 3 homolog (NOC3 protein homolog) (Factor for adipocyte differentiation 24) (NOC3-like protein) (Nucleolar complex-associated protein 3-like protein)	NOC3L AD24 C10orf117 FAD24	Homo sapiens (Human)	800	SUBCELLULAR LOCATION: Nucleus, nucleolus. Nucleus speckle.
Q9UPR3	SMG5_HUMAN	Protein SMG5 (EST1-like protein B) (LPTS-RP1) (LPTS-interacting protein) (SMG-5 homolog) (hSMG-5)	SMG5 EST1B KIAA1089	Homo sapiens (Human)	1016	SUBCELLULAR LOCATION: Cytoplasm {ECO:0000269|PubMed:14636577}. Nucleus {ECO:0000269|PubMed:14636577}. Note=Predominantly cytoplasmic, and nuclear. Shuttles between nucleus and cytoplasm. Detected in cytoplasmic mRNA decay bodies.
Q9P218	COKA1_HUMAN	Collagen alpha-1(XX) chain	COL20A1 KIAA1510	Homo sapiens (Human)	1284	SUBCELLULAR LOCATION: Secreted, extracellular space {ECO:0000305}.
P20936	RASA1_HUMAN	Ras GTPase-activating protein 1 (GAP) (GTPase-activating protein) (RasGAP) (Ras p21 protein activator) (p120GAP)	RASA1 GAP RASA	Homo sapiens (Human)	1047	SUBCELLULAR LOCATION: Cytoplasm {ECO:0000269|PubMed:8360177}.
Q96BY6	DOC10_HUMAN	Dedicator of cytokinesis protein 10 (Zizimin-3)	DOCK10 KIAA0694 ZIZ3	Homo sapiens (Human)	2186	SUBCELLULAR LOCATION: Nucleus {ECO:0000269|PubMed:18499258}. Cytoplasm {ECO:0000269|PubMed:18499258}. Cell projection, dendritic spine {ECO:0000250|UniProtKB:Q8BZN6}.
Q5JQF8	PAP1M_HUMAN	Polyadenylate-binding protein 1-like 2 (RNA-binding motif protein 32) (RNA-binding protein 32)	PABPC1L2A PABPC1L2 RBM32A; PABPC1L2B PABPC1L2 RBM32B	Homo sapiens (Human)	200
Q6PCB5	RSBNL_HUMAN	Round spermatid basic protein 1-like protein	RSBN1L	Homo sapiens (Human)	846	SUBCELLULAR LOCATION: Nucleus {ECO:0000250}.
Q9C0D6	FHDC1_HUMAN	FH2 domain-containing protein 1 (Inverted formin-1)	FHDC1 INF1 KIAA1727	Homo sapiens (Human)	1143	SUBCELLULAR LOCATION: Cell projection, cilium {ECO:0000269|PubMed:29742020}. Golgi apparatus {ECO:0000250|UniProtKB:Q3ULZ2}. Note=Associates with microtubules. {ECO:0000269|PubMed:18815276}.
Q9P2N4	ATS9_HUMAN	A disintegrin and metalloproteinase with thrombospondin motifs 9 (ADAM-TS 9) (ADAM-TS9) (ADAMTS-9) (EC 3.4.24.-)	ADAMTS9 KIAA1312	Homo sapiens (Human)	1935	SUBCELLULAR LOCATION: Secreted, extracellular space, extracellular matrix {ECO:0000269|PubMed:12514189}. Endoplasmic reticulum {ECO:0000269|PubMed:22419820}.
O75150	BRE1B_HUMAN	E3 ubiquitin-protein ligase BRE1B (BRE1-B) (EC 2.3.2.27) (95 kDa retinoblastoma-associated protein) (RBP95) (RING finger protein 40) (RING-type E3 ubiquitin transferase BRE1B)	RNF40 BRE1B KIAA0661	Homo sapiens (Human)	1001	SUBCELLULAR LOCATION: Nucleus {ECO:0000269|PubMed:10944455}.
P35606	COPB2_HUMAN	Coatomer subunit beta' (Beta'-coat protein) (Beta'-COP) (p102)	COPB2	Homo sapiens (Human)	906	SUBCELLULAR LOCATION: Cytoplasm, cytosol {ECO:0000250}. Golgi apparatus membrane {ECO:0000250}; Peripheral membrane protein {ECO:0000250}; Cytoplasmic side {ECO:0000250}. Cytoplasmic vesicle, COPI-coated vesicle membrane {ECO:0000250}; Peripheral membrane protein {ECO:0000250}; Cytoplasmic side {ECO:0000250}. Note=The coatomer is cytoplasmic or polymerized on the cytoplasmic side of the Golgi, as…
Q6P2Q9	PRP8_HUMAN	Pre-mRNA-processing-splicing factor 8 (220 kDa U5 snRNP-specific protein) (PRP8 homolog) (Splicing factor Prp8) (p220)	PRPF8 PRPC8	Homo sapiens (Human)	2335	SUBCELLULAR LOCATION: Nucleus speckle {ECO:0000250}.
Q6I9Y2	THOC7_HUMAN	THO complex subunit 7 homolog (Functional spliceosome-associated protein 24) (fSAP24) (Ngg1-interacting factor 3-like protein 1-binding protein 1) (NIF3L1-binding protein 1) (hTREX30)	THOC7 NIF3L1BP1	Homo sapiens (Human)	204	SUBCELLULAR LOCATION: Cytoplasm {ECO:0000269|PubMed:12951069}. Nucleus {ECO:0000269|PubMed:12951069, ECO:0000269|PubMed:19059247}. Nucleus speckle {ECO:0000305}. Note=Interaction with THOC5 is required for nuclear localization. {ECO:0000269|PubMed:19059247}.
Q9Y2H6	FND3A_HUMAN	Fibronectin type-III domain-containing protein 3A (Human gene expressed in odontoblasts)	FNDC3A FNDC3 HUGO KIAA0970	Homo sapiens (Human)	1198	SUBCELLULAR LOCATION: Golgi apparatus membrane {ECO:0000305}; Single-pass membrane protein {ECO:0000305}.
Q92574	TSC1_HUMAN	Hamartin (Tuberous sclerosis 1 protein)	TSC1 KIAA0243 TSC	Homo sapiens (Human)	1164	SUBCELLULAR LOCATION: Cytoplasm {ECO:0000269|PubMed:9809973}. Membrane {ECO:0000269|PubMed:9809973}; Peripheral membrane protein {ECO:0000269|PubMed:9809973}. Note=At steady state found in association with membranes. {ECO:0000269|PubMed:9809973}.
P98168	ZXDA_HUMAN	Zinc finger X-linked protein ZXDA	ZXDA	Homo sapiens (Human)	799	SUBCELLULAR LOCATION: Nucleus {ECO:0000305}.
Q9Y2J2	E41L3_HUMAN	Band 4.1-like protein 3 (4.1B) (Differentially expressed in adenocarcinoma of the lung protein 1) (DAL-1) [Cleaved into: Band 4.1-like protein 3, N-terminally processed]	EPB41L3 DAL1 KIAA0987	Homo sapiens (Human)	1087	SUBCELLULAR LOCATION: Cytoplasm, cytoskeleton {ECO:0000250}. Cell junction {ECO:0000269|PubMed:9892180}. Cell membrane {ECO:0000269|PubMed:9892180}; Peripheral membrane protein {ECO:0000269|PubMed:9892180}; Cytoplasmic side {ECO:0000269|PubMed:9892180}. Cytoplasm {ECO:0000269|PubMed:9892180}. Note=Detected in the cytoplasm of actively dividing cells.
P27824	CALX_HUMAN	Calnexin (IP90) (Major histocompatibility complex class I antigen-binding protein p88) (p90)	CANX	Homo sapiens (Human)	592	SUBCELLULAR LOCATION: Endoplasmic reticulum membrane {ECO:0000269|PubMed:22314232}; Single-pass type I membrane protein {ECO:0000255}. Endoplasmic reticulum {ECO:0000269|PubMed:22314232}. Melanosome {ECO:0000269|PubMed:12643545, ECO:0000269|PubMed:17081065}. Note=Identified by mass spectrometry in melanosome fractions from stage I to stage IV (PubMed:12643545, PubMed:17081065). The palmitoylated …
Q13523	PRP4B_HUMAN	Serine/threonine-protein kinase PRP4 homolog (EC 2.7.11.1) (PRP4 kinase) (PRP4 pre-mRNA-processing factor 4 homolog)	PRPF4B KIAA0536 PRP4 PRP4H PRP4K	Homo sapiens (Human)	1007	SUBCELLULAR LOCATION: Nucleus.
Q12809	KCNH2_HUMAN	Potassium voltage-gated channel subfamily H member 2 (Eag homolog) (Ether-a-go-go-related gene potassium channel 1) (ERG-1) (Eag-related protein 1) (Ether-a-go-go-related protein 1) (H-ERG) (hERG-1) (hERG1) (Voltage-gated potassium channel subunit Kv11.1)	KCNH2 ERG ERG1 HERG	Homo sapiens (Human)	1159	SUBCELLULAR LOCATION: Cell membrane {ECO:0000269|PubMed:18559421, ECO:0000269|PubMed:19412172, ECO:0000269|PubMed:26363003}; Multi-pass membrane protein {ECO:0000269|PubMed:18559421, ECO:0000269|PubMed:19412172}.
Q7Z406	MYH14_HUMAN	Myosin-14 (Myosin heavy chain 14) (Myosin heavy chain, non-muscle IIc) (Non-muscle myosin heavy chain IIc) (NMHC II-C)	MYH14 KIAA2034 FP17425	Homo sapiens (Human)	1995
Q14204	DYHC1_HUMAN	Cytoplasmic dynein 1 heavy chain 1 (Cytoplasmic dynein heavy chain 1) (Dynein heavy chain, cytosolic)	DYNC1H1 DHC1 DNCH1 DNCL DNECL DYHC KIAA0325	Homo sapiens (Human)	4646	SUBCELLULAR LOCATION: Cytoplasm, cytoskeleton.
Q8NFC6	BD1L1_HUMAN	Biorientation of chromosomes in cell division protein 1-like 1	BOD1L1 BOD1L FAM44A KIAA1327	Homo sapiens (Human)	3051	SUBCELLULAR LOCATION: Chromosome {ECO:0000269|Ref.2}. Note=Localizes at replication forks: following DNA damage, localizes to damaged replication forks undergoing resection. {ECO:0000269|Ref.2}.
Q8IY81	SPB1_HUMAN	pre-rRNA processing protein FTSJ3 (EC 2.1.1.-) (2'-O-ribose RNA methyltransferase SPB1 homolog) (Protein ftsJ homolog 3) (Putative rRNA methyltransferase 3)	FTSJ3 SB92	Homo sapiens (Human)	847	SUBCELLULAR LOCATION: Nucleus, nucleolus {ECO:0000255|HAMAP-Rule:MF_03163, ECO:0000269|PubMed:12429849, ECO:0000269|PubMed:22195017}.
O95163	ELP1_HUMAN	Elongator complex protein 1 (ELP1) (IkappaB kinase complex-associated protein) (IKK complex-associated protein) (p150)	ELP1 IKAP IKBKAP	Homo sapiens (Human)	1332	SUBCELLULAR LOCATION: Cytoplasm {ECO:0000269|PubMed:11714725, ECO:0000269|PubMed:11818576, ECO:0000269|PubMed:22854966}. Nucleus {ECO:0000269|PubMed:11714725, ECO:0000269|PubMed:11818576}.
Q8NCX0	CC150_HUMAN	Coiled-coil domain-containing protein 150	CCDC150	Homo sapiens (Human)	1101
P55072	TERA_HUMAN	Transitional endoplasmic reticulum ATPase (TER ATPase) (EC 3.6.4.6) (15S Mg(2+)-ATPase p97 subunit) (Valosin-containing protein) (VCP)	VCP	Homo sapiens (Human)	806	SUBCELLULAR LOCATION: Cytoplasm, cytosol {ECO:0000269|PubMed:15456787}. Endoplasmic reticulum {ECO:0000269|PubMed:15215856}. Nucleus {ECO:0000269|PubMed:23042605, ECO:0000269|PubMed:26842564}. Cytoplasm, Stress granule {ECO:0000269|PubMed:29804830}. Note=Present in the neuronal hyaline inclusion bodies specifically found in motor neurons from amyotrophic lateral sclerosis patients (PubMed:1545678…
O43164	PJA2_HUMAN	E3 ubiquitin-protein ligase Praja-2 (Praja2) (EC 2.3.2.27) (RING finger protein 131) (RING-type E3 ubiquitin transferase Praja-2)	PJA2 KIAA0438 RNF131	Homo sapiens (Human)	708	SUBCELLULAR LOCATION: Cytoplasm {ECO:0000269|PubMed:21423175}. Cell membrane {ECO:0000269|PubMed:21423175}. Endoplasmic reticulum membrane {ECO:0000269|PubMed:21423175}; Peripheral membrane protein {ECO:0000269|PubMed:21423175}. Golgi apparatus membrane {ECO:0000269|PubMed:21423175}; Peripheral membrane protein {ECO:0000269|PubMed:21423175}. Cell junction, synapse {ECO:0000250}. Cell junction, sy…
Q14978	NOLC1_HUMAN	Nucleolar and coiled-body phosphoprotein 1 (140 kDa nucleolar phosphoprotein) (Nopp140) (Hepatitis C virus NS5A-transactivated protein 13) (HCV NS5A-transactivated protein 13) (Nucleolar 130 kDa protein) (Nucleolar phosphoprotein p130)	NOLC1 KIAA0035 NS5ATP13	Homo sapiens (Human)	699	SUBCELLULAR LOCATION: Nucleus, nucleolus {ECO:0000269|PubMed:7657714}. Cytoplasm {ECO:0000269|PubMed:7657714}. Note=Shuttles between the nucleolus and the cytoplasm. At telophase it begins to assemble into granular-like pre-nucleolar bodies which are subsequently relocated to nucleoli at the early G1-phase. {ECO:0000269|PubMed:7657714}.
Q5JTH9	RRP12_HUMAN	RRP12-like protein	RRP12 KIAA0690	Homo sapiens (Human)	1297	SUBCELLULAR LOCATION: Nucleus, nucleolus {ECO:0000269|PubMed:12429849}. Nucleus membrane {ECO:0000305}; Single-pass membrane protein {ECO:0000305}.
Q9H3U1	UN45A_HUMAN	Protein unc-45 homolog A (Unc-45A) (GCUNC-45) (Smooth muscle cell-associated protein 1) (SMAP-1)	UNC45A SMAP1	Homo sapiens (Human)	944	SUBCELLULAR LOCATION: Cytoplasm {ECO:0000269|PubMed:16478993}. Cytoplasm, perinuclear region {ECO:0000269|PubMed:16478993}. Nucleus {ECO:0000269|PubMed:16478993}. Note=Predominant in the perinuclear region. Little protein in the nucleus.
Q7Z2W4	ZCCHV_HUMAN	Zinc finger CCCH-type antiviral protein 1 (ADP-ribosyltransferase diphtheria toxin-like 13) (ARTD13) (Zinc finger CCCH domain-containing protein 2) (Zinc finger antiviral protein) (ZAP)	ZC3HAV1 ZC3HDC2 PRO1677	Homo sapiens (Human)	902	SUBCELLULAR LOCATION: Isoform 1: Cytoplasm. Nucleus. Note=Localizes in the cytoplasm at steady state, but shuttles between nucleus and cytoplasm in a XPO1-dependent manner. {ECO:0000250}.; SUBCELLULAR LOCATION: Isoform 2: Cytoplasm.
P13639	EF2_HUMAN	Elongation factor 2 (EF-2)	EEF2 EF2	Homo sapiens (Human)	858	SUBCELLULAR LOCATION: Cytoplasm {ECO:0000269|PubMed:25064856}. Nucleus {ECO:0000269|PubMed:24648518}. Note=Phosphorylation by CSK promotes cleavage and SUMOylation-dependent nuclear translocation of the C-terminal cleavage product. {ECO:0000269|PubMed:24648518}.
Q99460	PSMD1_HUMAN	26S proteasome non-ATPase regulatory subunit 1 (26S proteasome regulatory subunit RPN2) (26S proteasome regulatory subunit S1) (26S proteasome subunit p112)	PSMD1	Homo sapiens (Human)	953
Q15843	NEDD8_HUMAN	NEDD8 (Neddylin) (Neural precursor cell expressed developmentally down-regulated protein 8) (NEDD-8) (Ubiquitin-like protein Nedd8)	NEDD8	Homo sapiens (Human)	81	SUBCELLULAR LOCATION: Nucleus {ECO:0000269|PubMed:9353319}. Note=Mainly nuclear.
Q9Y603	ETV7_HUMAN	Transcription factor ETV7 (ETS translocation variant 7) (ETS-related protein Tel2) (Tel-related Ets factor) (Transcription factor Tel-2)	ETV7 TEL2 TELB TREF	Homo sapiens (Human)	341	SUBCELLULAR LOCATION: Nucleus.
O96006	ZBED1_HUMAN	Zinc finger BED domain-containing protein 1 (Putative Ac-like transposable element) (dREF homolog)	ZBED1 ALTE DREF KIAA0785 TRAMP	Homo sapiens (Human)	694	SUBCELLULAR LOCATION: Nucleus {ECO:0000269|PubMed:12663651}. Note=In granular structures.
Q5BKZ1	ZN326_HUMAN	DBIRD complex subunit ZNF326 (Zinc finger protein 326) (Zinc finger protein interacting with mRNPs and DBC1)	ZNF326 ZIRD	Homo sapiens (Human)	582	SUBCELLULAR LOCATION: Nucleus matrix {ECO:0000250}.
Q8TC20	CAGE1_HUMAN	Cancer-associated gene 1 protein (CAGE-1) (Cancer/testis antigen 3) (CT3)	CAGE1 CTAG3	Homo sapiens (Human)	777
Q8N4P6	LRC71_HUMAN	Leucine-rich repeat-containing protein 71	LRRC71 C1orf92	Homo sapiens (Human)	559
Q12906	ILF3_HUMAN	Interleukin enhancer-binding factor 3 (Double-stranded RNA-binding protein 76) (DRBP76) (M-phase phosphoprotein 4) (MPP4) (Nuclear factor associated with dsRNA) (NFAR) (Nuclear factor of activated T-cells 90 kDa) (NF-AT-90) (Translational control protein 80) (TCP80)	ILF3 DRBF MPHOSPH4 NF90	Homo sapiens (Human)	894	SUBCELLULAR LOCATION: Nucleus, nucleolus {ECO:0000269|PubMed:26240280}. Cytoplasm {ECO:0000269|PubMed:28625552}. Nucleus {ECO:0000269|PubMed:10749851, ECO:0000269|PubMed:26240280, ECO:0000269|PubMed:28625552}. Note=Localizes in the cytoplasm in response to viral infection. The unphosphorylated form is retained in the nucleus by ILF2. Phosphorylation at Thr-188 and Thr-315 causes the dissociation …
O95235	KI20A_HUMAN	Kinesin-like protein KIF20A (GG10_2) (Mitotic kinesin-like protein 2) (MKlp2) (Rab6-interacting kinesin-like protein) (Rabkinesin-6)	KIF20A MKLP2 RAB6KIFL	Homo sapiens (Human)	890	SUBCELLULAR LOCATION: Golgi apparatus {ECO:0000250}. Cytoplasm, cytoskeleton, spindle {ECO:0000269|PubMed:12939256}.
Q05086	UBE3A_HUMAN	Ubiquitin-protein ligase E3A (EC 2.3.2.26) (E6AP ubiquitin-protein ligase) (HECT-type ubiquitin transferase E3A) (Human papillomavirus E6-associated protein) (Oncogenic protein-associated protein E6-AP) (Renal carcinoma antigen NY-REN-54)	UBE3A E6AP EPVE6AP HPVE6A	Homo sapiens (Human)	875	SUBCELLULAR LOCATION: Cytoplasm {ECO:0000250|UniProtKB:O08759}. Nucleus {ECO:0000250|UniProtKB:O08759}.
O15195	VILL_HUMAN	Villin-like protein	VILL	Homo sapiens (Human)	856
O43264	ZW10_HUMAN	Centromere/kinetochore protein zw10 homolog	ZW10	Homo sapiens (Human)	779	SUBCELLULAR LOCATION: Cytoplasm {ECO:0000269|PubMed:15029241}. Endoplasmic reticulum membrane {ECO:0000269|PubMed:15029241}; Peripheral membrane protein {ECO:0000269|PubMed:15029241}. Chromosome, centromere, kinetochore {ECO:0000269|PubMed:11590237, ECO:0000269|PubMed:15485811, ECO:0000269|PubMed:15824131}. Cytoplasm, cytoskeleton, spindle {ECO:0000269|PubMed:11590237}. Note=Dynamic pattern of lo…
P55060	XPO2_HUMAN	Exportin-2 (Exp2) (Cellular apoptosis susceptibility protein) (Chromosome segregation 1-like protein) (Importin-alpha re-exporter)	CSE1L CAS XPO2	Homo sapiens (Human)	971	SUBCELLULAR LOCATION: Cytoplasm {ECO:0000269|PubMed:9323134}. Nucleus {ECO:0000269|PubMed:9323134}. Note=Shuttles between the nucleus and the cytoplasm. {ECO:0000269|PubMed:9323134}.
Q96IV0	NGLY1_HUMAN	Peptide-N(4)-(N-acetyl-beta-glucosaminyl)asparagine amidase (PNGase) (hPNGase) (EC 3.5.1.52) (N-glycanase 1) (Peptide:N-glycanase)	NGLY1 PNG1	Homo sapiens (Human)	654	SUBCELLULAR LOCATION: Cytoplasm {ECO:0000269|PubMed:15358861}.
P12036	NFH_HUMAN	Neurofilament heavy polypeptide (NF-H) (200 kDa neurofilament protein) (Neurofilament triplet H protein)	NEFH KIAA0845 NFH	Homo sapiens (Human)	1026	SUBCELLULAR LOCATION: Cytoplasm {ECO:0000269|PubMed:27040688}.
Q16706	MA2A1_HUMAN	Alpha-mannosidase 2 (EC 3.2.1.114) (Golgi alpha-mannosidase II) (AMan II) (Man II) (Mannosidase alpha class 2A member 1) (Mannosyl-oligosaccharide 1,3-1,6-alpha-mannosidase)	MAN2A1 MANA2	Homo sapiens (Human)	1144	SUBCELLULAR LOCATION: Golgi apparatus membrane {ECO:0000250|UniProtKB:P28494}; Single-pass type II membrane protein {ECO:0000250|UniProtKB:P28494}.
P35916	VGFR3_HUMAN	Vascular endothelial growth factor receptor 3 (VEGFR-3) (EC 2.7.10.1) (Fms-like tyrosine kinase 4) (FLT-4) (Tyrosine-protein kinase receptor FLT4)	FLT4 VEGFR3	Homo sapiens (Human)	1363	SUBCELLULAR LOCATION: Cell membrane {ECO:0000269|PubMed:20445537, ECO:0000269|PubMed:7898938}; Single-pass type I membrane protein. Cytoplasm {ECO:0000269|PubMed:16452200, ECO:0000269|PubMed:20445537}. Nucleus {ECO:0000269|PubMed:16452200}. Note=Ligand-mediated autophosphorylation leads to rapid internalization. {ECO:0000269|PubMed:20445537}.; SUBCELLULAR LOCATION: Isoform 1: Cell membrane; Singl…
Q6WRI0	IGS10_HUMAN	Immunoglobulin superfamily member 10 (IgSF10) (Calvaria mechanical force protein 608) (CMF608)	IGSF10 CMF608	Homo sapiens (Human)	2623	SUBCELLULAR LOCATION: Secreted {ECO:0000269|PubMed:27137492}.
Q9BY89	K1671_HUMAN	Uncharacterized protein KIAA1671	KIAA1671	Homo sapiens (Human)	1806
Q8WWI1	LMO7_HUMAN	LIM domain only protein 7 (LMO-7) (F-box only protein 20) (LOMP)	LMO7 FBX20 FBXO20 KIAA0858	Homo sapiens (Human)	1683
Q12923	PTN13_HUMAN	Tyrosine-protein phosphatase non-receptor type 13 (EC 3.1.3.48) (Fas-associated protein-tyrosine phosphatase 1) (FAP-1) (PTP-BAS) (Protein-tyrosine phosphatase 1E) (PTP-E1) (hPTPE1) (Protein-tyrosine phosphatase PTPL1)	PTPN13 PNP1 PTP1E PTPL1	Homo sapiens (Human)	2485	SUBCELLULAR LOCATION: Cytoplasm, cytoskeleton {ECO:0000269|PubMed:11356191}. Nucleus {ECO:0000269|PubMed:10826496, ECO:0000269|PubMed:11356191}. Cell projection, lamellipodium {ECO:0000269|PubMed:11356191}. Note=Colocalizes with F-actin (PubMed:10826496). Colocalizes with PKN2 in lamellipodia-like structure, regions of large actin turnover (PubMed:11356191). {ECO:0000269|PubMed:10826496, ECO:0000…
Q9P2E3	ZNFX1_HUMAN	NFX1-type zinc finger-containing protein 1	ZNFX1 KIAA1404	Homo sapiens (Human)	1918
Q7Z7A1	CNTRL_HUMAN	Centriolin (Centrosomal protein 1) (Centrosomal protein of 110 kDa) (Cep110)	CNTRL CEP1 CEP110	Homo sapiens (Human)	2325	SUBCELLULAR LOCATION: Cytoplasm, cytoskeleton, microtubule organizing center, centrosome {ECO:0000269|PubMed:10688839, ECO:0000269|PubMed:11956314, ECO:0000269|PubMed:12732615}. Midbody, Midbody ring {ECO:0000269|PubMed:12732615, ECO:0000269|PubMed:16213214}.
Q15413	RYR3_HUMAN	Ryanodine receptor 3 (RYR-3) (RyR3) (Brain ryanodine receptor-calcium release channel) (Brain-type ryanodine receptor) (Type 3 ryanodine receptor)	RYR3 HBRR	Homo sapiens (Human)	4870	SUBCELLULAR LOCATION: Sarcoplasmic reticulum membrane {ECO:0000305}; Multi-pass membrane protein {ECO:0000305}. Membrane {ECO:0000305}; Multi-pass membrane protein {ECO:0000305}. Microsome membrane {ECO:0000250}; Multi-pass membrane protein {ECO:0000250}. Sarcoplasmic reticulum {ECO:0000250|UniProtKB:Q9TS33}. Note=The number of predicted transmembrane domains varies between orthologs, but both N-…
O14686	KMT2D_HUMAN	Histone-lysine N-methyltransferase 2D (Lysine N-methyltransferase 2D) (EC 2.1.1.43) (ALL1-related protein) (Myeloid/lymphoid or mixed-lineage leukemia protein 2)	KMT2D ALR MLL2 MLL4	Homo sapiens (Human)	5537	SUBCELLULAR LOCATION: Nucleus {ECO:0000305}.
O15355	PPM1G_HUMAN	Protein phosphatase 1G (EC 3.1.3.16) (Protein phosphatase 1C) (Protein phosphatase 2C isoform gamma) (PP2C-gamma) (Protein phosphatase magnesium-dependent 1 gamma)	PPM1G PPM1C	Homo sapiens (Human)	546	SUBCELLULAR LOCATION: Cytoplasm {ECO:0000305}. Membrane {ECO:0000305}; Lipid-anchor {ECO:0000305}.
Q8NG27	PJA1_HUMAN	E3 ubiquitin-protein ligase Praja-1 (Praja1) (EC 2.3.2.27) (RING finger protein 70) (RING-type E3 ubiquitin transferase Praja-1)	PJA1 RNF70	Homo sapiens (Human)	643
Q05682	CALD1_HUMAN	Caldesmon (CDM)	CALD1 CAD CDM	Homo sapiens (Human)	793	SUBCELLULAR LOCATION: Cytoplasm, cytoskeleton {ECO:0000250|UniProtKB:P13505}. Cytoplasm, myofibril {ECO:0000250|UniProtKB:P13505}. Cytoplasm, cytoskeleton, stress fiber {ECO:0000250|UniProtKB:P13505}. Note=On thin filaments in smooth muscle and on stress fibers in fibroblasts (nonmuscle). {ECO:0000250|UniProtKB:P13505}.
O96005	CLPT1_HUMAN	Cleft lip and palate transmembrane protein 1	CLPTM1	Homo sapiens (Human)	669	SUBCELLULAR LOCATION: Membrane {ECO:0000305}; Multi-pass membrane protein {ECO:0000305}.
O76024	WFS1_HUMAN	Wolframin	WFS1	Homo sapiens (Human)	890	SUBCELLULAR LOCATION: Endoplasmic reticulum membrane; Multi-pass membrane protein.
Q9P246	STIM2_HUMAN	Stromal interaction molecule 2	STIM2 KIAA1482	Homo sapiens (Human)	746	SUBCELLULAR LOCATION: Endoplasmic reticulum membrane {ECO:0000269|PubMed:16860747, ECO:0000269|PubMed:17905723, ECO:0000269|PubMed:18160041}; Single-pass type I membrane protein {ECO:0000269|PubMed:16860747, ECO:0000269|PubMed:17905723, ECO:0000269|PubMed:18160041}. Note=Dynamically translocates from a uniform endoplasmic reticulum distribution to punctual endoplasmic reticulum-plasma membrane ju…
P78536	ADA17_HUMAN	Disintegrin and metalloproteinase domain-containing protein 17 (ADAM 17) (EC 3.4.24.86) (Snake venom-like protease) (TNF-alpha convertase) (TNF-alpha-converting enzyme) (CD antigen CD156b)	ADAM17 CSVP TACE	Homo sapiens (Human)	824	SUBCELLULAR LOCATION: Membrane; Single-pass type I membrane protein.
Q9ULE6	PALD_HUMAN	Paladin	PALD1 KIAA1274 PALD	Homo sapiens (Human)	856	SUBCELLULAR LOCATION: Cytoplasm, cytosol {ECO:0000269|PubMed:22354871}.
Q96SB8	SMC6_HUMAN	Structural maintenance of chromosomes protein 6 (SMC protein 6) (SMC-6) (hSMC6)	SMC6 SMC6L1	Homo sapiens (Human)	1091	SUBCELLULAR LOCATION: Nucleus {ECO:0000269|PubMed:11408570, ECO:0000269|PubMed:25931565}. Nucleus speckle {ECO:0000269|PubMed:11408570}. Chromosome {ECO:0000250|UniProtKB:Q924W5}. Nucleus, PML body {ECO:0000269|PubMed:17589526}. Chromosome, telomere {ECO:0000269|PubMed:17589526}. Note=Colocalizes with SMC5 on the X-Y chromosome pair within the sex vesicle during late pachytene/diplotene (By simil…
Q96KR1	ZFR_HUMAN	Zinc finger RNA-binding protein (hZFR) (M-phase phosphoprotein homolog)	ZFR	Homo sapiens (Human)	1074	SUBCELLULAR LOCATION: Nucleus {ECO:0000250}. Cytoplasm {ECO:0000250}. Cytoplasmic granule {ECO:0000250}. Chromosome {ECO:0000250}. Note=Associated with chromosome foci in meiotic cells. Localizes in somatodendritic compartment of primary hippocampal neurons. Colocalizes with STAU2 in several cytosolic RNA granules (By similarity). {ECO:0000250}.
Q09472	EP300_HUMAN	Histone acetyltransferase p300 (p300 HAT) (EC 2.3.1.48) (E1A-associated protein p300) (Histone butyryltransferase p300) (EC 2.3.1.-) (Histone crotonyltransferase p300) (EC 2.3.1.-) (Protein propionyltransferase p300) (EC 2.3.1.-)	EP300 P300	Homo sapiens (Human)	2414	SUBCELLULAR LOCATION: Cytoplasm {ECO:0000269|PubMed:12929931}. Nucleus {ECO:0000269|PubMed:12929931, ECO:0000269|PubMed:14645221, ECO:0000269|PubMed:16574662}. Chromosome {ECO:0000269|PubMed:14645221, ECO:0000269|PubMed:25818647}. Note=Localizes to active chromatin: Colocalizes with histone H3 acetylated and/or crotonylated at 'Lys-18' (H3K18ac and H3K18cr, respectively) (PubMed:25818647). In the…
P48634	PRC2A_HUMAN	Protein PRRC2A (HLA-B-associated transcript 2) (Large proline-rich protein BAT2) (Proline-rich and coiled-coil-containing protein 2A) (Protein G2)	PRRC2A BAT2 G2	Homo sapiens (Human)	2157	SUBCELLULAR LOCATION: Cytoplasm {ECO:0000269|PubMed:15752841}. Nucleus {ECO:0000269|PubMed:15752841}.
Q9C0G6	DYH6_HUMAN	Dynein heavy chain 6, axonemal (Axonemal beta dynein heavy chain 6) (Ciliary dynein heavy chain 6)	DNAH6 DNAHC6 DNHL1 HL2 KIAA1697	Homo sapiens (Human)	4158	SUBCELLULAR LOCATION: Cytoplasm, cytoskeleton, cilium axoneme {ECO:0000250}.
O43395	PRPF3_HUMAN	U4/U6 small nuclear ribonucleoprotein Prp3 (Pre-mRNA-splicing factor 3) (hPrp3) (U4/U6 snRNP 90 kDa protein)	PRPF3 HPRP3 PRP3	Homo sapiens (Human)	683	SUBCELLULAR LOCATION: Nucleus {ECO:0000269|PubMed:17932117, ECO:0000269|PubMed:26912367, ECO:0000269|PubMed:28781166, ECO:0000269|PubMed:9328476, ECO:0000269|PubMed:9404889}. Nucleus speckle.
O95817	BAG3_HUMAN	BAG family molecular chaperone regulator 3 (BAG-3) (Bcl-2-associated athanogene 3) (Bcl-2-binding protein Bis) (Docking protein CAIR-1)	BAG3 BIS	Homo sapiens (Human)	575	SUBCELLULAR LOCATION: Nucleus {ECO:0000269|PubMed:26159920}. Cytoplasm {ECO:0000269|PubMed:26159920}. Note=Colocalizes with HSF1 to the nucleus upon heat stress (PubMed:26159920). {ECO:0000269|PubMed:26159920}.
Q9Y450	HBS1L_HUMAN	HBS1-like protein (ERFS)	HBS1L HBS1 KIAA1038	Homo sapiens (Human)	684
Q15398	DLGP5_HUMAN	Disks large-associated protein 5 (DAP-5) (Discs large homolog 7) (Disks large-associated protein DLG7) (Hepatoma up-regulated protein) (HURP)	DLGAP5 DLG7 KIAA0008	Homo sapiens (Human)	846	SUBCELLULAR LOCATION: Nucleus. Cytoplasm. Cytoplasm, cytoskeleton, spindle. Note=Localizes to the spindle in mitotic cells. Colocalizes with CDH1 at sites of cell-cell contact in intestinal epithelial cells.
Q9BXB4	OSB11_HUMAN	Oxysterol-binding protein-related protein 11 (ORP-11) (OSBP-related protein 11)	OSBPL11 ORP11 OSBP12	Homo sapiens (Human)	747	SUBCELLULAR LOCATION: Late endosome membrane {ECO:0000269|PubMed:20599956}. Golgi apparatus, trans-Golgi network membrane {ECO:0000269|PubMed:20599956}. Note=Localizes at the Golgi-late endosome interface.
P49588	SYAC_HUMAN	Alanine--tRNA ligase, cytoplasmic (EC 6.1.1.7) (Alanyl-tRNA synthetase) (AlaRS) (Renal carcinoma antigen NY-REN-42)	AARS	Homo sapiens (Human)	968	SUBCELLULAR LOCATION: Cytoplasm {ECO:0000255|HAMAP-Rule:MF_03133, ECO:0000269|PubMed:27911835}.
Q9NR30	DDX21_HUMAN	Nucleolar RNA helicase 2 (EC 3.6.4.13) (DEAD box protein 21) (Gu-alpha) (Nucleolar RNA helicase Gu) (Nucleolar RNA helicase II) (RH II/Gu)	DDX21	Homo sapiens (Human)	783	SUBCELLULAR LOCATION: Nucleus, nucleolus {ECO:0000269|PubMed:11823437, ECO:0000269|PubMed:18180292, ECO:0000269|PubMed:23848194, ECO:0000269|PubMed:25260534, ECO:0000269|PubMed:25470060, ECO:0000269|PubMed:8614622}. Nucleus, nucleoplasm {ECO:0000269|PubMed:11823437, ECO:0000269|PubMed:18180292, ECO:0000269|PubMed:25260534, ECO:0000269|PubMed:25470060}. Cytoplasm, cytosol {ECO:0000250|UniProtKB:Q9…
Q02487	DSC2_HUMAN	Desmocollin-2 (Cadherin family member 2) (Desmocollin-3) (Desmosomal glycoprotein II) (Desmosomal glycoprotein III)	DSC2 CDHF2 DSC3	Homo sapiens (Human)	901	SUBCELLULAR LOCATION: Cell membrane {ECO:0000269|PubMed:21062920}; Single-pass type I membrane protein {ECO:0000269|PubMed:21062920}. Cell junction, desmosome {ECO:0000269|PubMed:21062920}.
Q8IUD2	RB6I2_HUMAN	ELKS/Rab6-interacting/CAST family member 1 (ERC-1) (Rab6-interacting protein 2)	ERC1 ELKS KIAA1081 RAB6IP2	Homo sapiens (Human)	1116	SUBCELLULAR LOCATION: Cytoplasm {ECO:0000250}. Membrane {ECO:0000250}; Peripheral membrane protein {ECO:0000250}. Golgi apparatus membrane {ECO:0000250}; Peripheral membrane protein {ECO:0000250}. Note=In neurons, localized closed to presynaptic membrane. Recruited on Golgi membranes by RAB6A in a GTP-dependent manner (By similarity). {ECO:0000250}.
Q9P1Z9	CC180_HUMAN	Coiled-coil domain-containing protein 180	CCDC180 C9orf174 KIAA1529	Homo sapiens (Human)	1701
Q9Y5K6	CD2AP_HUMAN	CD2-associated protein (Adapter protein CMS) (Cas ligand with multiple SH3 domains)	CD2AP	Homo sapiens (Human)	639	SUBCELLULAR LOCATION: Cytoplasm, cytoskeleton {ECO:0000269|PubMed:15800069}. Cell projection, ruffle {ECO:0000269|PubMed:10339567}. Cell junction {ECO:0000269|PubMed:22891260}. Note=Colocalizes with F-actin and BCAR1/p130Cas in membrane ruffles (PubMed:10339567). Located at podocyte slit diaphragm between podocyte foot processes (By similarity). During late anaphase and telophase, concentrates in…
O14523	C2C2L_HUMAN	Phospholipid transfer protein C2CD2L (C2 domain-containing protein 2-like) (C2CD2-like) (Transmembrane protein 24)	C2CD2L KIAA0285 TMEM24 DLNB23	Homo sapiens (Human)	706	SUBCELLULAR LOCATION: Endoplasmic reticulum membrane {ECO:0000269|PubMed:28209843}; Single-pass membrane protein {ECO:0000269|PubMed:28209843}. Cell membrane {ECO:0000269|PubMed:28209843}; Peripheral membrane protein {ECO:0000269|PubMed:28209843}. Note=Localizes to sites of contact between the endoplasmic reticulum and the cell membrane (PubMed:28209843). Embedded into the endoplamic reticulum me…
Q8IZE3	PACE1_HUMAN	Protein-associating with the carboxyl-terminal domain of ezrin (Ezrin-binding protein PACE-1) (SCY1-like protein 3)	SCYL3 PACE1	Homo sapiens (Human)	742	SUBCELLULAR LOCATION: Cytoplasm {ECO:0000269|PubMed:12651155}. Golgi apparatus {ECO:0000269|PubMed:12651155}. Cell projection, lamellipodium {ECO:0000269|PubMed:12651155}. Note=Colocalized with EZR/VIL2, actin and CD44 in lamellipodia.
O60716	CTND1_HUMAN	Catenin delta-1 (Cadherin-associated Src substrate) (CAS) (p120 catenin) (p120(ctn)) (p120(cas))	CTNND1 KIAA0384	Homo sapiens (Human)	968	SUBCELLULAR LOCATION: Cytoplasm {ECO:0000269|PubMed:15240885, ECO:0000269|PubMed:17047063}. Nucleus {ECO:0000269|PubMed:11896187, ECO:0000269|PubMed:17115030}. Cell membrane {ECO:0000269|PubMed:15240885, ECO:0000269|PubMed:17047063}. Note=Interaction with GLIS2 promotes nuclear translocation (By similarity). Detected at cell-cell contacts (PubMed:15240885, PubMed:17047063). NANOS1 induces its tra…
Q8N1F7	NUP93_HUMAN	Nuclear pore complex protein Nup93 (93 kDa nucleoporin) (Nucleoporin Nup93)	NUP93 KIAA0095	Homo sapiens (Human)	819	SUBCELLULAR LOCATION: Nucleus membrane {ECO:0000250|UniProtKB:Q66HC5}; Peripheral membrane protein {ECO:0000250|UniProtKB:Q66HC5}. Nucleus, nuclear pore complex {ECO:0000269|PubMed:12802065, ECO:0000269|PubMed:15229283, ECO:0000269|PubMed:9348540}. Nucleus envelope {ECO:0000269|PubMed:26878725, ECO:0000269|PubMed:9348540}. Note=Localizes at the nuclear basket and at or near the nuclear entry to t…
Q8TEY7	UBP33_HUMAN	Ubiquitin carboxyl-terminal hydrolase 33 (EC 3.4.19.12) (Deubiquitinating enzyme 33) (Ubiquitin thioesterase 33) (Ubiquitin-specific-processing protease 33) (VHL-interacting deubiquitinating enzyme 1) (hVDU1)	USP33 KIAA1097 VDU1	Homo sapiens (Human)	942	SUBCELLULAR LOCATION: Cytoplasm, perinuclear region {ECO:0000269|PubMed:19118533}. Cytoplasm, cytoskeleton, microtubule organizing center, centrosome {ECO:0000269|PubMed:23486064}. Note=Associates with centrosomes predominantly in S and G2 phases but less in G1 phase (PubMed:23486064). {ECO:0000269|PubMed:23486064}.; SUBCELLULAR LOCATION: Isoform 3: Golgi apparatus {ECO:0000269|PubMed:21801292}.
O94842	TOX4_HUMAN	TOX high mobility group box family member 4 (Epidermal Langerhans cell protein LCP1)	TOX4 C14orf92 KIAA0737	Homo sapiens (Human)	621	SUBCELLULAR LOCATION: Nucleus {ECO:0000305|PubMed:20516061}. Note=Associated with chromatin.
Q13823	NOG2_HUMAN	Nucleolar GTP-binding protein 2 (Autoantigen NGP-1)	GNL2 NGP1	Homo sapiens (Human)	731	SUBCELLULAR LOCATION: Nucleus, nucleolus {ECO:0000269|PubMed:12429849, ECO:0000269|PubMed:21495629}.
P25440	BRD2_HUMAN	Bromodomain-containing protein 2 (O27.1.1) (Really interesting new gene 3 protein)	BRD2 KIAA9001 RING3	Homo sapiens (Human)	801	SUBCELLULAR LOCATION: Nucleus {ECO:0000305}. Note=Detected on chromatin and nucleosomes.
Q13200	PSMD2_HUMAN	26S proteasome non-ATPase regulatory subunit 2 (26S proteasome regulatory subunit RPN1) (26S proteasome regulatory subunit S2) (26S proteasome subunit p97) (Protein 55.11) (Tumor necrosis factor type 1 receptor-associated protein 2)	PSMD2 TRAP2	Homo sapiens (Human)	908
Q9BXJ9	NAA15_HUMAN	N-alpha-acetyltransferase 15, NatA auxiliary subunit (Gastric cancer antigen Ga19) (N-terminal acetyltransferase) (NMDA receptor-regulated protein 1) (Protein tubedown-1) (Tbdn100)	NAA15 GA19 NARG1 NATH TBDN100	Homo sapiens (Human)	866	SUBCELLULAR LOCATION: Cytoplasm. Nucleus. Note=Mainly cytoplasmic, nuclear in some cases. Present in the free cytosolic and cytoskeleton-bound polysomes, but not in the membrane-bound polysomes.
Q9Y4R8	TELO2_HUMAN	Telomere length regulation protein TEL2 homolog (Protein clk-2 homolog) (hCLK2)	TELO2 KIAA0683	Homo sapiens (Human)	837	SUBCELLULAR LOCATION: Cytoplasm. Membrane. Nucleus. Chromosome, telomere {ECO:0000305}.
Q02040	AK17A_HUMAN	A-kinase anchor protein 17A (AKAP-17A) (721P) (B-lymphocyte antigen) (Protein XE7) (Protein kinase A-anchoring protein 17A) (PRKA17A) (Splicing factor, arginine/serine-rich 17A)	AKAP17A CXYorf3 DXYS155E SFRS17A XE7	Homo sapiens (Human)	695	SUBCELLULAR LOCATION: Nucleus speckle {ECO:0000269|PubMed:16982639, ECO:0000269|PubMed:19840947}.
Q8WXU2	DAAF4_HUMAN	Dynein assembly factor 4, axonemal (Dyslexia susceptibility 1 candidate gene 1 protein)	DNAAF4 DYX1C1 EKN1	Homo sapiens (Human)	420	SUBCELLULAR LOCATION: Nucleus. Cytoplasm.
Q75V66	ANO5_HUMAN	Anoctamin-5 (Gnathodiaphyseal dysplasia 1 protein) (Transmembrane protein 16E)	ANO5 GDD1 TMEM16E	Homo sapiens (Human)	913	SUBCELLULAR LOCATION: Endoplasmic reticulum membrane {ECO:0000269|PubMed:15124103}; Multi-pass membrane protein {ECO:0000255}. Cell membrane {ECO:0000269|PubMed:20056604, ECO:0000269|PubMed:22946059}; Multi-pass membrane protein {ECO:0000255}. Note=Colocalized with CALR/calreticulin (PubMed:15124103). Shows an intracellular localization according to PubMed:22075693. {ECO:0000269|PubMed:15124103, …
Q9BXX3	AN30A_HUMAN	Ankyrin repeat domain-containing protein 30A (Serologically defined breast cancer antigen NY-BR-1)	ANKRD30A	Homo sapiens (Human)	1397
Q9P2E9	RRBP1_HUMAN	Ribosome-binding protein 1 (180 kDa ribosome receptor homolog) (RRp) (ES/130-related protein) (Ribosome receptor protein)	RRBP1 KIAA1398	Homo sapiens (Human)	1410	SUBCELLULAR LOCATION: Endoplasmic reticulum membrane {ECO:0000250}; Single-pass type III membrane protein {ECO:0000250}.
O15018	PDZD2_HUMAN	PDZ domain-containing protein 2 (Activated in prostate cancer protein) (PDZ domain-containing protein 3) [Cleaved into: Processed PDZ domain-containing protein 2]	PDZD2 AIPC KIAA0300 PDZK3	Homo sapiens (Human)	2839	SUBCELLULAR LOCATION: Nucleus {ECO:0000250|UniProtKB:Q9QZR8}. Cytoplasm {ECO:0000269|PubMed:11289102}. Endoplasmic reticulum {ECO:0000269|PubMed:11289102}. Note=At cell-cell contacts in lung epithelial cells. {ECO:0000250|UniProtKB:Q9QZR8}.; SUBCELLULAR LOCATION: Processed PDZ domain-containing protein 2: Secreted {ECO:0000250}.
Q9ULV0	MYO5B_HUMAN	Unconventional myosin-Vb	MYO5B KIAA1119	Homo sapiens (Human)	1848	SUBCELLULAR LOCATION: Cytoplasm {ECO:0000250|UniProtKB:P70569}.
O00429	DNM1L_HUMAN	Dynamin-1-like protein (EC 3.6.5.5) (Dnm1p/Vps1p-like protein) (DVLP) (Dynamin family member proline-rich carboxyl-terminal domain less) (Dymple) (Dynamin-like protein) (Dynamin-like protein 4) (Dynamin-like protein IV) (HdynIV) (Dynamin-related protein 1)	DNM1L DLP1 DRP1	Homo sapiens (Human)	736	SUBCELLULAR LOCATION: Cytoplasm, cytosol. Golgi apparatus. Endomembrane system; Peripheral membrane protein. Mitochondrion outer membrane {ECO:0000269|PubMed:26122121, ECO:0000269|PubMed:27145208, ECO:0000269|PubMed:28969390}; Peripheral membrane protein. Peroxisome. Membrane, clathrin-coated pit {ECO:0000250}. Cytoplasmic vesicle, secretory vesicle, synaptic vesicle membrane {ECO:0000250}. Note=…
P26374	RAE2_HUMAN	Rab proteins geranylgeranyltransferase component A 2 (Choroideremia-like protein) (Rab escort protein 2) (REP-2)	CHML REP2	Homo sapiens (Human)	656	SUBCELLULAR LOCATION: Cytoplasm, cytosol {ECO:0000269|PubMed:12356470}.
Q9NRM7	LATS2_HUMAN	Serine/threonine-protein kinase LATS2 (EC 2.7.11.1) (Kinase phosphorylated during mitosis protein) (Large tumor suppressor homolog 2) (Serine/threonine-protein kinase kpm) (Warts-like kinase)	LATS2 KPM	Homo sapiens (Human)	1088	SUBCELLULAR LOCATION: Cytoplasm, cytoskeleton, microtubule organizing center, centrosome. Cytoplasm. Cytoplasm, cytoskeleton, spindle pole. Nucleus. Note=Colocalizes with AURKA at the centrosomes during interphase, early prophase and cytokinesis. Migrates to the spindle poles during mitosis, and to the midbody during cytokinesis. Translocates to the nucleus upon mitotic stress by nocodazole treat…
Q99996	AKAP9_HUMAN	A-kinase anchor protein 9 (AKAP-9) (A-kinase anchor protein 350 kDa) (AKAP 350) (hgAKAP 350) (A-kinase anchor protein 450 kDa) (AKAP 450) (AKAP 120-like protein) (Centrosome- and Golgi-localized PKN-associated protein) (CG-NAP) (Protein hyperion) (Protein kinase A-anchoring protein 9) (PRKA9) (Protein yotiao)	AKAP9 AKAP350 AKAP450 KIAA0803	Homo sapiens (Human)	3907	SUBCELLULAR LOCATION: Golgi apparatus {ECO:0000269|PubMed:15047863, ECO:0000269|PubMed:19242490, ECO:0000269|PubMed:25217626, ECO:0000269|PubMed:27666745}. Cytoplasm {ECO:0000269|PubMed:9915845}. Cytoplasm, cytoskeleton, microtubule organizing center, centrosome {ECO:0000269|PubMed:12270714, ECO:0000269|PubMed:25657325, ECO:0000269|PubMed:29162697, ECO:0000269|PubMed:9915845}. Note=Cytoplasmic in…
O94874	UFL1_HUMAN	E3 UFM1-protein ligase 1 (EC 2.3.2.-) (E3 UFM1-protein transferase 1) (Novel LZAP-binding protein) (Regulator of C53/LZAP and DDRGK1)	UFL1 KIAA0776 NLBP RCAD	Homo sapiens (Human)	794	SUBCELLULAR LOCATION: Endoplasmic reticulum {ECO:0000269|PubMed:20018847, ECO:0000269|PubMed:20164180, ECO:0000269|PubMed:20228063}. Cytoplasm, cytosol {ECO:0000269|PubMed:20228063}.
P33981	TTK_HUMAN	Dual specificity protein kinase TTK (EC 2.7.12.1) (Phosphotyrosine picked threonine-protein kinase) (PYT)	TTK MPS1 MPS1L1	Homo sapiens (Human)	857
O14967	CLGN_HUMAN	Calmegin	CLGN	Homo sapiens (Human)	610	SUBCELLULAR LOCATION: Endoplasmic reticulum membrane; Single-pass type I membrane protein.
